# Supplementary material for: Divergence of protein-coding capacity and regulation in the Bacillus cereus sensu lato group
Source: BMC Bioinformatics. 2014 Oct 21;15(Suppl 11):S8. doi: 10.1186/1471-2105-15-S11-S8 (PMC4251056; doi:10.1186/1471-2105-15-S11-S8)
Supplement: Additional File 1 — Table S1.xls; This file contains a list of all 201 draft and whole genomes used in the study and source/location of isolation information where available. Genomes with no information available to determine source or location of isolation are denoted with "N/A". In this table, the genome names are written in the order for which they appear in Figure 1. [file 1471-2105-15-S11-S8-S1.xlsx]

## Sheet: Sheet1
Table S1. Draft and whole genomes used in this study
Locus Tag	Genome Name	Source and/or location of Isolation
IEW	Bacillus cereus CER057	isolated from parsley in Belgium
IEY	Bacillus cereus CER074	isolated from raw milk in Belgium
IEU	Bacillus cereus BtB2-4	isolated from soil in Belgium
IK1	Bacillus cereus VD146	isolated from soil in the UK
IKK	Bacillus cereus VDM019	isolated from soil in Greenland
IKM	Bacillus cereus VDM022	isolated from soil in Greenland
IKO	Bacillus cereus VDM034	isolated from soil in Abu Dhabi
IKS	Bacillus cereus VDM062	isolated from soil in the UK
IG7	Bacillus cereus HuA2-4	isolated from soil
BcerKBAB4	Bacillus weihenstephanensis KBAB4	soil
dbj	bacillus weihenstephanensis FSL R5-860	pasteurized milk
IIC	Bacillus cereus VD021	isolated from a small pond
IG3	Bacillus cereus HuA2-1	isolated from soil
IG9	Bacillus cereus HuA2-9	isolated from soil
IC3	Bacillus cereus VD142	isolated from soil
IGA	Bacillus cereus HuA3-9	isolated from soil in Belgium
IGC	Bacillus cereus HuA4-10	isolated from soil in Belgium
ICG	Bacillus cereus BAG1X1-3	isolated from soil in Boston
IC7	Bacillus cereus BAG1O-1	isolated from soil in Boston
IKQ	Bacillus cereus VDM053	isolated from a small pond
IE3	Bacillus cereus BAG3X2-1	isolated from soil in Boston
IEE	Bacillus cereus BAG5X1-1	isolated from soil in Boston
IEM	Bacillus cereus BAG6O-2	isolated from soil in Boston
II3	Bacillus cereus MC67	isolated from soil in Sweden
II1	Bacillus cereus MC118	isolated from soil in Sweden
IEQ	Bacillus cereus BAG6X1-2	isolated from soil in Boston
bcere0007	Bacillus cereus AH621	Bacillus cereus AH621 was isolated from soil in Norway
bmyco0001	Bacillus mycoides DSM 2048	isolated from soil
bcere0026	Bacillus cereus AH603	This strain was isolated from a dairy product
IIM	Bacillus cereus VD107	isolated from soil in Guadeloupe
bcere0014	Bacillus cereus BDRD-ST196	N/A
B353	Bacillus anthracis str. UR-1	isolated from a fatal case of injectional anthrax in a German heroin user.
BABF1	Bacillus anthracis str. BF1	Bacillus anthracis BF-1 isolated from a cow carcass in Bavaria, Germany.
BantA9	Bacillus anthracis str. Australia 94	This virulent strain, also known as strain A0039, is found in Australia
BantV	Bacillus anthracis str. Vollum	N/A
BantWNA	Bacillus anthracis str. Western North America USA6153	N/A
BantC	Bacillus anthracis str. CNEVA-9066	N/A
BantKB	Bacillus anthracis str. Kruger B	The Kruger B (GT87 (genotype 87) group B1) strain was isolated from Kruger National Park in South Africa.
BantA1	Bacillus anthracis Str A1055	N/A
BAMEG	Bacillus anthracis str. CDC 684	CDC isolate
AHE	Bacillus anthracis str. A16	Isolated from the Swedish anthrax outbreak in 2011.
BAC	Bacillus anthracis str. A0488	Strain A0488 was isolated from infected cattle in the United Kingdom in 1935. This strain is highly virulent and was tested as a biological weapon during second world war.
BAK	Bacillus anthracis str. A0389	This strain (A0389; Bekasi; 89; K1938) was isolated in Bekasi, Indonesia.
BAQ	Bacillus anthracis str. A0193	This strain (A0193; 96-10355; K1256) is a bovine isolate obtained in South Dakota, USA.
BAO	Bacillus anthracis str. A0174	This strain (74-412C-8) was isolated in Canada.
BAH	Bacillus anthracis str. A0442	This strain (A0442; K88) was isolated from a kudu (antelope) in the Kruger National Park, South Africa.
BAM	Bacillus anthracis Str A0465	bovine isolate obtained from France
BATI	Bacillus anthracis str. Tsiankovskii-I	Strain was isolated in the soviet union was successfully used to immunize livestock in the Soviet Union until 1960
BAA	Bacillus anthracis str. A0248	isolated from human disease
BA	Bacillus anthracis str. Ames	bovine carcass
GBAA	Bacillus anthracis str. Ames Ancestor	bovine carcass
BAS	Bacillus anthracis str. Sterne	vaccine strain
AHK	Bacillus anthracis str. SVA11	Bacillus anthracis UR-1 isolated from a fatal case of injectional anthrax in a German heroin user.
H9401	Bacillus anthracis str. H9401	human disease
Bant	Bacillus anthracis str. A2012	This strain was isolated from a patient who suffered severe inhalational anthrax in 2001 from West Palm Beach, Florida
BC03BB108	Bacillus cereus 03BB108	Bacillus cereus 03BB108 was isolated from the same dust as the pneumonia-causing strain B. cereus 03BB102.
BALH	Bacillus thuringiensis str. Al Hakam	isolated from an Iraq bioweapons facility
BCA	Bacillus cereus 03BB102	human blood isolate
bcere0004	Bacillus cereus BGSC 6E1	N/A
BC059799	Bacillus cereus NVH0597-99	Bacillus cereus NVH0597-99 was isolated from a spice mix and is believed to be the cause of a food poisoning outbreak in Norway.
IGW	Bacillus cereus ISP3191	isolated from spice in Belgium
NC	bacillus biovar CI	Chimpanzee carcass
BCZK	Bacillus cereus E33L	Zebra carcass
BT9727	Bacillus thuringiensis subsp. konkukian str 97-27	human tissue necrosis
BCAH820	Bacillus cereus AH820	human periodontitis
bcere0010	Bacillus cereus ATCC 4342	N/A
bthur0001	Bacillus thuringiensis serovar tochigiensis BGSC 4Y1	isolated from soil in Japan
bcere0016	Bacillus cereus 95/8201	Bacillus cereus 95/8201 was isolated from a case of endocarditis in the United Kingdom.
bthur0010	Bacillus thuringiensis serovar pondicheriensis BGSC 4BA1	isolated from soil in India
bthur0009	Bacillus thuringiensis serovar andalousiensis BGSC 4AW1	isolated in Spain
bthur0012	Bacillus thuringiensis serovar pulsiensis BGSC 4CC1	isolated from a grain field in Pakistan
bcere0021	Bacillus cereus Rock3-42	This strain was isolated from soil in Rockville, Maryland
bthur0007	Bacillus thuringiensis serovar monterrey BGSC 4AJ1	isolated in Mexico
bcere0001	Bacillus cereus m1293	isolated from cream cheese
II9	Bacillus cereus MSX-D12	isolated from Antartica (Concordia research station) air
BCN	Bacillus cereus NC7401	food poisoning
BCAH187	Bacillus cereus AH187	dairy product
IGQ	Bacillus cereus IS195	isolated from vole (rodent) in Poland
IGS	Bacillus cereus IS845/00	isolated from vole (rodent) in Poland
IAU	Bacillus cereus IS075	isolated from vole (rodent) in Poland
II7	Bacillus cereus MSX-A12	isolated from hand swab in France
IC5	Bacillus cereus AND1407	isolated from blackcurrant in Denmark
BCQ	Bacillus cereus Q1	isolated from deep oil reservoir
bcere0013	Bacillus cereus BDRD-ST26	N/A
YBT020	Bacillus thuringiensis serovar finitimus YBT-020	insecticide
BCE	Bacillus cereus ATCC 10987	cheese spoilage
bcere0006	Bacillus cereus MM3	Bacillus cereus MM3 was isolated from food.
bcere0028	Bacillus cereus AH1271	This strain was isolated from a lamp in a hospital in Iceland
ICS	Bacillus cereus BAG2O-3	isolated from soil in Boston
KQ3	Bacillus cereus B5-2	isolated from soil in China
KQ1	Bacillus cereus BAG3O-1	isolated from soil in Boston
ICW	Bacillus cereus BAG2X1-2	isolated from soil in Boston
IEO	Bacillus cereus BAG6X1-1	isolated from soil in Boston
BCF	Bacillus cereus F837/76	Human prostate wound isolate
EVT	Bacillus anthracis 8903-G	N/A
EVU	Bacillus anthracis 52-G	N/A
EXJ	Bacillus anthracis str. 95014	B.anthracis 95014, genotyped by MLVA31, resulted as one of the closest strain to the vaccine Carbosap, which is an attenuated, toxigenic, capsulated strain used as a livestock vaccine in Italy.
GAE	Bacillus weihenstephanensis NBRC 101238 = DSM 11821	N/A
BCH	Bacillus cereus H3081.97	Bacillus cereus H3081.97 is an emetic strain (MLST type 144) related to Bacillus cereus AH187 (MLST type 26).
BCK	Bacillus cereus FRI-35	N/A
bcere0009	Bacillus cereus R309803	Bacillus cereus R309803 was isolated from a case of septicemia in the United Kingdom
BCAH1134	Bacillus cereus AH1134	This strain was isolated from a pediatric endophthalmitis case at Dean McGee Eye Institute in Oklahoma City.
ICA	Bacillus cereus BAG1O-3	isolated from soil in Boston
ICE	Bacillus cereus BAG1X1-2	isolated from soil in Boston
IGE	Bacillus cereus HuB1-1	isolated from soil in Belgium
IE1	Bacillus cereus BAG3O-2	isolated from soil in Boston
IE7	Bacillus cereus BAG4O-1	isolated from soil in Boston
HMPREF1014	Bacillus sp. 7_6_55CFAA_CT2	This strain was isolated from healthy biopsy tissue from a patient with Crohn's disease.
IE9	Bacillus cereus BAG4X12-1	isolated from soil in Boston
BCB4264	Bacillus cereus B4264	isolated in 1969 from a case of fatal pneumonia in a male patient
IIY	Bacillus cereus VD140	isolated from soil in the UK
IIE	Bacillus cereus VD045	isolated from soil in Greenland
IK9	Bacillus cereus VD166	isolated from soil in Dubai
IKA	Bacillus cereus VD169	isolated from soil in Dubai
BMB171	Bacillus thuringiensis BMB171	soil
BC	Bacillus cereus ATCC 14579	dairy product
IKE	Bacillus cereus VD196	isolated from soil in Dubai
IKG	Bacillus cereus VD200	isolated from water in the UK
bthur0006	Bacillus thuringiensis serovar kurstaki str. T03a001	isolated from the Mediterranean flour moth
IE5	Bacillus cereus BAG3X2-2	isolated from soil in Boston
IGG	Bacillus cereus HuB13-1	isolated from soil in Belgium
IGU	Bacillus cereus ISP2954	isolated from wild boar in Belgium
IES	Bacillus cereus BMG1.7	isolated from soil in Tunisia
IG1	Bacillus cereus HD73	biopesticide
bcere0002	Bacillus cereus ATCC 10876	N/A
bcere0005	Bacillus cereus 172560W	Bacillus cereus 172560W was isolated from a burn wound
bcere0011	Bacillus cereus m1550	Bacillus cereus mm1550 was isolated from uncooked chicken in Brazil.
bcere0012	Bacillus cereus BDRD-ST24	N/A
bcere0018	Bacillus cereus Rock1-15	This strain was isolated from soil in Rockville, Maryland
bcere0027	Bacillus cereus AH676	This strain was isolated from soil in Norway
bcere0023	Bacillus cereus Rock4-2	This strain was isolated from soil in Rockville, Maryland
IKC	Bacillus cereus VD184	isolated from soil in Dubai
BTG	Bacillus thuringiensis HD-771	N/A
IGV	Bacillus cereus K-5975c	isolated from pasta in Belgium
IAW	Bacillus cereus str. Schrouff	isolated from milk in Belgium
WP	Bacillus thuringiensis DAR81934	isolated from nematode whole-bodies sampled near Port Campbell National Park, Victoria, Australia
BCG9842	Bacillus cereus G9842	Stool sample from food poisoning outbreak
II5	Bacillus cereus MSX-A1	isolated from Antartica (Concordia research station) air
IAY	Bacillus cereus TIAC219	isolated from pasta in Belgium
IC1	Bacillus cereus VD022	isolated from soil in Greenland
IGM	Bacillus cereus HuB4-4	isolated from soil in Belgium
bthur0011	Bacillus thuringiensis serovar huazhongensis BGSC 4BD1	isolated in China
IK7	Bacillus cereus VD156	isolated from soil in Abu Dhabi
bthur0005	Bacillus thuringiensis serovar pakistani str. T13001	strain was isolated from a member of the order Lepidoptera which includes moths and butterflies
IK5	Bacillus cereus VD154	isolated from soil in Abu Dhabi
YBT1518	Bacillus thuringiensis YBT-1518	This strain was isolated from soil
emb	Bacillus thuringiensis DB27	naturally isolated; showed virulence to c.elegans
ICC	Bacillus cereus BAG1X1-1	isolated from soil in Boston
ICI	Bacillus cereus BAG1X2-1	isolated from soil in Boston
ICM	Bacillus cereus BAG1X2-3	isolated from soil in Boston
ICO	Bacillus cereus BAG2O-1	isolated from soil in Boston
ICK	Bacillus cereus BAG1X2-2	isolated from soil in Boston
bthur0002	Bacillus thuringiensis Bt407	isolate that has been cured of the plasmid that encodes the insecticidal crystalline toxin
bthur0003	Bacillus thuringiensis serovar thuringiensis str. T01001	isolated from the Mediterranean flour moth, Ephestia kuhniella
bthur0008	Bacillus thuringiensis serovar berliner ATCC 10792	isolated from the Mediterranean flour moth, Ephestia kuhniella
H175	Bacillus thuringiensis serovar thuringiensis str. IS5056	strain produces a quasicuboidal crystal of Cry1Ab21; environmental relevance
CT43	Bacillus thuringiensis serovar chinensis CT-43	insecticide
bcere0017	Bacillus cereus Rock1-3	This strain was isolated from soil in Rockville, Maryland
bcere0020	Bacillus cereus Rock3-29	This strain was isolated from soil in Rockville, Maryland
IC9	Bacillus cereus BAG1O-2	isolated from soil in Boston
ICQ	Bacillus cereus BAG2O-2	isolated from soil in Boston
IK3	Bacillus cereus VD148	isolated from soil in Scotland
IGO	Bacillus cereus HuB5-5	isolated from soil in Belgium
IEA	Bacillus cereus BAG4X2-1	isolated from soil in Boston
IGI	Bacillus cereus HuB2-9	isolated from soil in Belgium
IKI	Bacillus cereus VD214	isolated from water in Scotland
IG5	Bacillus cereus HuA2-3	isolated from soil in Belgium
IGK	Bacillus cereus HuB4-10	isolated from soil in Belgium
IEC	Bacillus cereus BAG5O-1	isolated from soil in Boston
IEK	Bacillus cereus BAG6O-1	isolated from soil in Boston
Btoyo	Bacillus toyonensis BCT-7112	probiotic used in animal nutrition
bcere0019	Bacillus cereus Rock3-28	This strain was isolated from soil in Rockville, Maryland
MC28	Bacillus thuringiensis MC28	N/A
ICU	Bacillus cereus BAG2X1-1	isolated from soil in Boston
ICY	Bacillus cereus BAG2X1-3	isolated from soil in Boston
BTF1	Bacillus thuringiensis HD-789	N/A
bthur0014	Bacillus thuringiensis IBL 4222	isolated from a cat
bcere0015	Bacillus cereus BDRD-Cer4	N/A
IEG	Bacillus cereus BAG5X12-1	isolated from soil in Boston
bcere0025	Bacillus cereus F65185	This strain was isolated from an open fracture in New York.
IEI	Bacillus cereus BAG5X2-1	isolated from soil in Boston
bthur0013	Bacillus thuringiensis IBL 200	human isolate
bcere0024	Bacillus cereus G9241	isolated from a welder with a pulmonary anthrax-like illness
BCSJ1	Bacillus cereus SJ1	This strain will be used for comparative genome analysis.
GAF	Bacillus anthracis CZC5	Bacillus anthracis strain isolated in Zambia
IIU	Bacillus cereus VD133	isolated from soil in Martinique
HD73	Bacillus thuringiensis serovar kurstaki str. HD73	This strain was isolated in order to analyze the function of the bacteria to protect the plant from the injurious insect; agricultural relevance
IIA	Bacillus cereus VD014	isolated from soil in Spain
BCW	Bacillus cereus W	N/A
bcere0029	Bacillus cereus AH1272	This strain was isolated from amniotic fluid in Iceland
bcere0030	Bacillus cereus AH1273	This strain was isolated from human blood in Iceland
bthur0004	Bacillus thuringiensis serovar sotto str. T04001	isolated from Canada
BTCBT	Bacillus thuringiensis T01-328	N/A
RBTH	Bacillus thuringiensis serovar israelensis ATCC 35646	This strain (ATCC 35646; HD522) produces insecticidal toxins.
bcere0022	Bacillus cereus Rock3-44	This strain was isolated from soil in Rockville, Maryland
bmyco0002	Bacillus mycoides Rock1-4	isolated from soil in Rockville, Maryland
bmyco0003	Bacillus mycoides Rock3-17	isolated from soil in Rockville, Maryland
KOW	Bacillus cereus VDM006	isolated from soil in Spain
IIW	Bacillus cereus VD136	isolated from soil in the UK
KOY	Bacillus cereus VDM021	isolated from soil in Greenland
Bcer98	Bacillus cytotoxicus NVH 391-98	isolated during a severe food poisoning outbreak in France in 1998
