# Supplementary material for: Divergence of protein-coding capacity and regulation in the Bacillus cereus sensu lato group
Source: BMC Bioinformatics. 2014 Oct 21;15(Suppl 11):S8. doi: 10.1186/1471-2105-15-S11-S8 (PMC4251056; doi:10.1186/1471-2105-15-S11-S8)
Supplement: Additional File 3 — Table S3.xls: This file contains a sheet showing Cd-hit clusters #35001-92805 from the Clusters of Orthologous Proteins for 201 draft and whole genomes. [file 1471-2105-15-S11-S8-S3.xlsx]

## Sheet: Sheet1
Table S5. Summary information for Genomes Used in the study
	NCBI annotation				UMd annotation
Genome	total genes	Avg. gene length	% coding	predicted pathways	total genes	Avg. gene length	% coding	predicted pathways
BAA	5574	812	78.3	213	5579	785	83.8	247
BACl	5221	837	84.1	239	5407	808	84.2	240
BA	5311	795	81	251	5581	785	83.8	247
BAMEG	5580	788	84.1	218	5585	785	83.9	248
BALH	4737	919	82.8	250	5383	819	84	250
BCAH187	5452	816	84	222	5453	811	84	242
BCAH820	5475	816	84.2	223	5485	813	84	244
BCB4264	5398	840	83.7	222	5425	834	83.6	247
BCE	5602	793	85	252	5371	817	84	239
BC	5234	834	80.7	257	5613	804	83.4	250
GBAA	5208	796	79.3	206	5579	785	83.8	247
BcerKBAB4	5153	843	82.6	236	5409	811	83.4	241
BCQ	5192	840	83.7	194	5340	821	84.1	243
BCG9842	5488	821	83.6	225	5503	816	83.5	247
BAS	5290	831	84.1	209	5582	785	83.9	247
BCA	5421	819	83.9	222	5429	815	84	249
BMB171	5081	843	80.4	202	5423	819	83.4	251
BCZK	5134	867	84	249	5405	823	84	242
BT9727	5117	858	83.9	264	5412	811	83.8	243
BAH9401	5479	797	83.6	227	5568	786	83.9	247
BF83776	5373	819	84.3	256	5397	815	84.2	253
BNC7401	5408	811	84	212	5392	813	84	242
BCT43	5489	823	82.4	247	5672	809	83.7	248
BYBT020	5445	829	84.2	254	5482	824	84.4	245
Bcer98	3833	846	79.4	231	4267	781	81.6	265
averages	5267.8	827.72	82.852	231.24	5429.68	807	83.776	246.56
