# Supplementary material for: Divergence of protein-coding capacity and regulation in the Bacillus cereus sensu lato group
Source: BMC Bioinformatics. 2014 Oct 21;15(Suppl 11):S8. doi: 10.1186/1471-2105-15-S11-S8 (PMC4251056; doi:10.1186/1471-2105-15-S11-S8)
Supplement: Additional File 4 — Table S4.xls; This file contains Cd-hit output data from 25 whole genomes. This file contains a list of all clusters of orthologous proteins generated during our analysis. [file 1471-2105-15-S11-S8-S4.xlsx]

## Sheet: Sheet1
Table S6. Number of genes found for each subset of COGS categories
COGS category and # genes	subset of COGS Category (Function)
Information storage processing
140	Translation, ribosomal structure and biogenesis
188	Transcription
132	Replication, recombination and repair
1	chromatin structure and dynamics
Cell processes and signaling
25	Cell cycle control, cell division, chromosome partitioning
84	Signal transduction mechanisms
79	Cell wall/membrane/envelope biogenesis
29	Intracellular trafficking, secretion, and vesicular transport
60	Posttranslational modification, protein turnover, chaperones
49	Defense mechanisms
6	cell motility
Metabolism
137	Energy production and conversion
100	Carbohydrate transport and metabolism
206	Amino acid transport and metabolism
69	Nucleotide transport and metabolism
101	Coenzyme transport and metabolism
60	Lipid transport and metabolism
139	Inorganic ion transport and metabolism
38	Secondary metabolites biosynthesis, transport and catabolism
Poorly characterized
705	general function/function unknown
Unknown
344	not characterized
