# Supplementary material for: Divergence of protein-coding capacity and regulation in the Bacillus cereus sensu lato group
Source: BMC Bioinformatics. 2014 Oct 21;15(Suppl 11):S8. doi: 10.1186/1471-2105-15-S11-S8 (PMC4251056; doi:10.1186/1471-2105-15-S11-S8)
Supplement: Additional File 7 — Table S7.xls; This table consists of parts A-D with data available in 4 spreadsheets. Each spreadsheet contains subsets of data from the KEGGs Enzyme analysis files. Also within this table are all enzymes from the KEGGs database as compared to our clade organisms. [file 1471-2105-15-S11-S8-S7.xlsx]

## Sheet: Sheet1
Table S7A: Metabolic functions shared and unique to each clade
EC #	Clade A enzyme list		EC #	Clade B enzyme list		EC #	Clade C enzyme list		EC #	Clade D enzyme list
5.3.1.16	1-(5-phosphoribosyl)-5-[(5-phosphoribosylamino)met		5.3.1.16	1-(5-phosphoribosyl)-5-[(5-phosphoribosylamino)met		5.3.1.16	1-(5-phosphoribosyl)-5-[(5-phosphoribosylamino)met		5.3.1.16	1-(5-phosphoribosyl)-5-[(5-phosphoribosylamino)met
2.7.6.3	2-amino-4-hydroxy-6-hydroxymethyldihydropteridine		2.7.6.3	2-amino-4-hydroxy-6-hydroxymethyldihydropteridine		2.7.6.3	2-amino-4-hydroxy-6-hydroxymethyldihydropteridine		2.7.6.3	2-amino-4-hydroxy-6-hydroxymethyldihydropteridine
2.7.7.60	2-C-methyl-D-erythritol 4-phosphate cytidylyltrans		2.7.7.60	2-C-methyl-D-erythritol 4-phosphate cytidylyltrans		2.7.7.60	2-C-methyl-D-erythritol 4-phosphate cytidylyltrans		2.7.7.60	2-C-methyl-D-erythritol 4-phosphate cytidylyltrans
1.1.1.169	2-dehydropantoate 2-reductase		1.1.1.169	2-dehydropantoate 2-reductase		1.1.1.169	2-dehydropantoate 2-reductase		1.1.1.169	2-dehydropantoate 2-reductase
3.1.3.87	2-hydroxy-3-keto-5-methylthiopentenyl-1-phosphate		3.1.3.87	2-hydroxy-3-keto-5-methylthiopentenyl-1-phosphate		3.1.3.87	2-hydroxy-3-keto-5-methylthiopentenyl-1-phosphate		3.1.3.87	2-hydroxy-3-keto-5-methylthiopentenyl-1-phosphate
2.3.3.13	2-isopropylmalate synthase		2.3.3.13	2-isopropylmalate synthase		2.3.3.13	2-isopropylmalate synthase		2.3.3.13	2-isopropylmalate synthase
4.2.1.10	3-dehydroquinate dehydratase		4.2.1.10	3-dehydroquinate dehydratase		4.2.1.10	3-dehydroquinate dehydratase		4.2.1.10	3-dehydroquinate dehydratase
4.2.3.4	3-dehydroquinate synthase		4.2.3.4	3-dehydroquinate synthase		4.2.3.4	3-dehydroquinate synthase		4.2.3.4	3-dehydroquinate synthase
1.1.1.30	3-hydroxybutyrate dehydrogenase		1.1.1.30	3-hydroxybutyrate dehydrogenase		1.1.1.30	3-hydroxybutyrate dehydrogenase		1.1.1.30	3-hydroxybutyrate dehydrogenase
4.2.1.33	3-isopropylmalate dehydratase		4.2.1.33	3-isopropylmalate dehydratase		4.2.1.33	3-isopropylmalate dehydratase		4.2.1.33	3-isopropylmalate dehydratase
1.1.1.85	3-isopropylmalate dehydrogenase		1.1.1.85	3-isopropylmalate dehydrogenase		1.1.1.85	3-isopropylmalate dehydrogenase		1.1.1.85	3-isopropylmalate dehydrogenase
2.1.2.11	3-methyl-2-oxobutanoate hydroxymethyltransferase		2.1.2.11	3-methyl-2-oxobutanoate hydroxymethyltransferase		2.1.2.11	3-methyl-2-oxobutanoate hydroxymethyltransferase		2.1.2.11	3-methyl-2-oxobutanoate hydroxymethyltransferase
1.1.1.100	3-oxoacyl-[acyl-carrier-protein] reductase		1.1.1.100	3-oxoacyl-[acyl-carrier-protein] reductase		1.1.1.100	3-oxoacyl-[acyl-carrier-protein] reductase		1.1.1.100	3-oxoacyl-[acyl-carrier-protein] reductase
2.5.1.19	3-phosphoshikimate 1-carboxyvinyltransferase		2.5.1.19	3-phosphoshikimate 1-carboxyvinyltransferase		2.5.1.19	3-phosphoshikimate 1-carboxyvinyltransferase		2.5.1.19	3-phosphoshikimate 1-carboxyvinyltransferase
2.7.1.148	4-(cytidine 5'-diphospho)-2-C-methyl-D-erythritol		2.7.1.148	4-(cytidine 5'-diphospho)-2-C-methyl-D-erythritol		2.7.1.148	4-(cytidine 5'-diphospho)-2-C-methyl-D-erythritol		2.7.1.148	4-(cytidine 5'-diphospho)-2-C-methyl-D-erythritol
1.17.1.2	4-hydroxy-3-methylbut-2-enyl diphosphate reductase		1.17.1.2	4-hydroxy-3-methylbut-2-enyl diphosphate reductase		1.17.1.2	4-hydroxy-3-methylbut-2-enyl diphosphate reductase		1.17.1.2	4-hydroxy-3-methylbut-2-enyl diphosphate reductase
1.13.11.27	4-hydroxyphenylpyruvate dioxygenase		1.13.11.27	4-hydroxyphenylpyruvate dioxygenase		1.13.11.27	4-hydroxyphenylpyruvate dioxygenase		1.13.11.27	4-hydroxyphenylpyruvate dioxygenase
6.3.3.2	5-formyltetrahydrofolate cyclo-ligase		6.3.3.2	5-formyltetrahydrofolate cyclo-ligase		6.3.3.2	5-formyltetrahydrofolate cyclo-ligase		6.3.3.2	5-formyltetrahydrofolate cyclo-ligase
3.1.3.5	5'-nucleotidase		3.1.3.5	5'-nucleotidase		3.1.3.5	5'-nucleotidase		3.1.3.5	5'-nucleotidase
2.7.1.11	6-phosphofructokinase		2.7.1.11	6-phosphofructokinase		2.7.1.11	6-phosphofructokinase		2.7.1.11	6-phosphofructokinase
2.3.1.47	8-amino-7-oxononanoate synthase		2.3.1.47	8-amino-7-oxononanoate synthase		2.3.1.47	8-amino-7-oxononanoate synthase		2.3.1.47	8-amino-7-oxononanoate synthase
2.8.3.8	acetate CoA-transferase		2.8.3.8	acetate CoA-transferase		2.8.3.8	acetate CoA-transferase		2.8.3.8	acetate CoA-transferase
2.7.2.1	acetate kinase		2.7.2.1	acetate kinase		2.7.2.1	acetate kinase		2.7.2.1	acetate kinase
2.2.1.6	acetolactate synthase		2.2.1.6	acetolactate synthase		2.2.1.6	acetolactate synthase		2.2.1.6	acetolactate synthase
2.3.1.9	acetyl-CoA C-acetyltransferase		2.3.1.9	acetyl-CoA C-acetyltransferase		2.3.1.9	acetyl-CoA C-acetyltransferase		2.3.1.9	acetyl-CoA C-acetyltransferase
6.4.1.2	acetyl-CoA carboxylase		6.4.1.2	acetyl-CoA carboxylase		6.4.1.2	acetyl-CoA carboxylase		6.4.1.2	acetyl-CoA carboxylase
2.7.2.8	acetylglutamate kinase		2.7.2.8	acetylglutamate kinase		2.7.2.8	acetylglutamate kinase		2.7.2.8	acetylglutamate kinase
4.2.1.3	aconitate hydratase		4.2.1.3	aconitate hydratase		4.2.1.3	aconitate hydratase		4.2.1.3	aconitate hydratase
2.7.1.94	acylglycerol kinase		2.7.1.94	acylglycerol kinase		2.7.1.94	acylglycerol kinase		2.7.1.94	acylglycerol kinase
3.1.1.23	acylglycerol lipase		3.1.1.23	acylglycerol lipase		3.1.1.23	acylglycerol lipase		3.1.1.23	acylglycerol lipase
2.4.2.7	adenine phosphoribosyltransferase		2.4.2.7	adenine phosphoribosyltransferase		2.4.2.7	adenine phosphoribosyltransferase		2.4.2.7	adenine phosphoribosyltransferase
3.5.4.4	adenosine deaminase		3.5.4.4	adenosine deaminase		3.5.4.4	adenosine deaminase		3.5.4.4	adenosine deaminase
4.1.1.50	adenosylmethionine decarboxylase		4.1.1.50	adenosylmethionine decarboxylase		4.1.1.50	adenosylmethionine decarboxylase		4.1.1.50	adenosylmethionine decarboxylase
2.7.4.3	adenylate kinase		2.7.4.3	adenylate kinase		2.7.4.3	adenylate kinase		2.7.4.3	adenylate kinase
4.3.2.2	adenylosuccinate lyase		4.3.2.2	adenylosuccinate lyase		4.3.2.2	adenylosuccinate lyase		4.3.2.2	adenylosuccinate lyase
6.3.4.4	adenylosuccinate synthase		6.3.4.4	adenylosuccinate synthase		6.3.4.4	adenylosuccinate synthase		6.3.4.4	adenylosuccinate synthase
3.5.3.11	agmatinase		3.5.3.11	agmatinase		3.5.3.11	agmatinase		3.5.3.11	agmatinase
1.4.1.1	alanine dehydrogenase		1.4.1.1	alanine dehydrogenase		1.4.1.1	alanine dehydrogenase		1.4.1.1	alanine dehydrogenase
5.1.1.1	alanine racemase		5.1.1.1	alanine racemase		5.1.1.1	alanine racemase		5.1.1.1	alanine racemase
1.1.1.1	alcohol dehydrogenase		1.1.1.1	alcohol dehydrogenase		1.1.1.1	alcohol dehydrogenase		1.1.1.1	alcohol dehydrogenase
3.1.3.1	alkaline phosphatase		3.1.3.1	alkaline phosphatase		3.1.3.1	alkaline phosphatase		3.1.3.1	alkaline phosphatase
3.2.1.20	alpha-glucosidase		3.2.1.20	alpha-glucosidase		3.2.1.20	alpha-glucosidase		3.2.1.20	alpha-glucosidase
2.4.2.14	amidophosphoribosyltransferase		2.4.2.14	amidophosphoribosyltransferase		2.4.2.14	amidophosphoribosyltransferase		2.4.2.14	amidophosphoribosyltransferase
2.4.2.18	anthranilate phosphoribosyltransferase		2.4.2.18	anthranilate phosphoribosyltransferase		2.4.2.18	anthranilate phosphoribosyltransferase		2.4.2.18	anthranilate phosphoribosyltransferase
4.1.3.27	anthranilate synthase		4.1.3.27	anthranilate synthase		4.1.3.27	anthranilate synthase		4.1.3.27	anthranilate synthase
3.5.1.9	arylformamidase		3.5.1.9	arylformamidase		3.5.1.9	arylformamidase		3.5.1.9	arylformamidase
4.1.1.11	aspartate 1-decarboxylase		4.1.1.11	aspartate 1-decarboxylase		4.1.1.11	aspartate 1-decarboxylase		4.1.1.11	aspartate 1-decarboxylase
2.1.3.2	aspartate carbamoyltransferase		2.1.3.2	aspartate carbamoyltransferase		2.1.3.2	aspartate carbamoyltransferase		2.1.3.2	aspartate carbamoyltransferase
2.7.2.4	aspartate kinase		2.7.2.4	aspartate kinase		2.7.2.4	aspartate kinase		2.7.2.4	aspartate kinase
1.2.1.11	aspartate-semialdehyde dehydrogenase		1.2.1.11	aspartate-semialdehyde dehydrogenase		1.2.1.11	aspartate-semialdehyde dehydrogenase		1.2.1.11	aspartate-semialdehyde dehydrogenase
2.4.2.17	ATP phosphoribosyltransferase		2.4.2.17	ATP phosphoribosyltransferase		2.4.2.17	ATP phosphoribosyltransferase		2.4.2.17	ATP phosphoribosyltransferase
3.2.1.21	beta-glucosidase		3.2.1.21	beta-glucosidase		3.2.1.21	beta-glucosidase		3.2.1.21	beta-glucosidase
2.8.1.6	biotin synthase		2.8.1.6	biotin synthase		2.8.1.6	biotin synthase		2.8.1.6	biotin synthase
2.7.2.7	butyrate kinase		2.7.2.7	butyrate kinase		2.7.2.7	butyrate kinase		2.7.2.7	butyrate kinase
1.11.1.6	catalase		1.11.1.6	catalase		1.11.1.6	catalase		1.11.1.6	catalase
3.5.1.23	ceramidase		3.5.1.23	ceramidase		3.5.1.23	ceramidase		3.5.1.23	ceramidase
3.5.1.24	choloylglycine hydrolase		3.5.1.24	choloylglycine hydrolase		3.5.1.24	choloylglycine hydrolase		3.5.1.24	choloylglycine hydrolase
4.2.3.5	chorismate synthase		4.2.3.5	chorismate synthase		4.2.3.5	chorismate synthase		4.2.3.5	chorismate synthase
6.3.4.2	CTP synthase		6.3.4.2	CTP synthase		6.3.4.2	CTP synthase		6.3.4.2	CTP synthase
4.4.1.8	cystathionine beta-lyase		4.4.1.8	cystathionine beta-lyase		4.4.1.8	cystathionine beta-lyase		4.4.1.8	cystathionine beta-lyase
4.2.1.22	cystathionine beta-synthase		4.2.1.22	cystathionine beta-synthase		4.2.1.22	cystathionine beta-synthase		4.2.1.22	cystathionine beta-synthase
4.4.1.1	cystathionine gamma-lyase		4.4.1.1	cystathionine gamma-lyase		4.4.1.1	cystathionine gamma-lyase		4.4.1.1	cystathionine gamma-lyase
2.5.1.48	cystathionine gamma-synthase		2.5.1.48	cystathionine gamma-synthase		2.5.1.48	cystathionine gamma-synthase		2.5.1.48	cystathionine gamma-synthase
4.4.1.10	cysteine lyase		4.4.1.10	cysteine lyase		4.4.1.10	cysteine lyase		4.4.1.10	cysteine lyase
2.5.1.47	cysteine synthase		2.5.1.47	cysteine synthase		2.5.1.47	cysteine synthase		2.5.1.47	cysteine synthase
3.5.4.5	cytidine deaminase		3.5.4.5	cytidine deaminase		3.5.4.5	cytidine deaminase		3.5.4.5	cytidine deaminase
2.6.1.21	D-amino-acid transaminase		2.6.1.21	D-amino-acid transaminase		2.6.1.21	D-amino-acid transaminase		2.6.1.21	D-amino-acid transaminase
2.1.1.163	demethylmenaquinone methyltransferase		2.1.1.163	demethylmenaquinone methyltransferase		2.1.1.163	demethylmenaquinone methyltransferase		2.1.1.163	demethylmenaquinone methyltransferase
2.7.1.74	deoxycytidine kinase		2.7.1.74	deoxycytidine kinase		2.7.1.74	deoxycytidine kinase		2.7.1.74	deoxycytidine kinase
2.7.1.113	deoxyguanosine kinase		2.7.1.113	deoxyguanosine kinase		2.7.1.113	deoxyguanosine kinase		2.7.1.113	deoxyguanosine kinase
2.7.1.24	dephospho-CoA kinase		2.7.1.24	dephospho-CoA kinase		2.7.1.24	dephospho-CoA kinase		2.7.1.24	dephospho-CoA kinase
6.3.3.3	dethiobiotin synthase		6.3.3.3	dethiobiotin synthase		6.3.3.3	dethiobiotin synthase		6.3.3.3	dethiobiotin synthase
4.1.1.20	diaminopimelate decarboxylase		4.1.1.20	diaminopimelate decarboxylase		4.1.1.20	diaminopimelate decarboxylase		4.1.1.20	diaminopimelate decarboxylase
5.1.1.7	diaminopimelate epimerase		5.1.1.7	diaminopimelate epimerase		5.1.1.7	diaminopimelate epimerase		5.1.1.7	diaminopimelate epimerase
1.3.1.26	dihydrodipicolinate reductase		1.3.1.26	dihydrodipicolinate reductase		1.3.1.26	dihydrodipicolinate reductase		1.3.1.26	dihydrodipicolinate reductase
1.5.1.3	dihydrofolate reductase		1.5.1.3	dihydrofolate reductase		1.5.1.3	dihydrofolate reductase		1.5.1.3	dihydrofolate reductase
1.8.1.4	dihydrolipoyl dehydrogenase		1.8.1.4	dihydrolipoyl dehydrogenase		1.8.1.4	dihydrolipoyl dehydrogenase		1.8.1.4	dihydrolipoyl dehydrogenase
2.3.1.12	dihydrolipoyllysine-residue acetyltransferase		2.3.1.12	dihydrolipoyllysine-residue acetyltransferase		2.3.1.12	dihydrolipoyllysine-residue acetyltransferase		2.3.1.12	dihydrolipoyllysine-residue acetyltransferase
2.3.1.61	dihydrolipoyllysine-residue succinyltransferase		2.3.1.61	dihydrolipoyllysine-residue succinyltransferase		2.3.1.61	dihydrolipoyllysine-residue succinyltransferase		2.3.1.61	dihydrolipoyllysine-residue succinyltransferase
4.1.2.25	dihydroneopterin aldolase		4.1.2.25	dihydroneopterin aldolase		4.1.2.25	dihydroneopterin aldolase		4.1.2.25	dihydroneopterin aldolase
3.5.2.3	dihydroorotase		3.5.2.3	dihydroorotase		3.5.2.3	dihydroorotase		3.5.2.3	dihydroorotase
2.5.1.15	dihydropteroate synthase		2.5.1.15	dihydropteroate synthase		2.5.1.15	dihydropteroate synthase		2.5.1.15	dihydropteroate synthase
4.2.1.9	dihydroxy-acid dehydratase		4.2.1.9	dihydroxy-acid dehydratase		4.2.1.9	dihydroxy-acid dehydratase		4.2.1.9	dihydroxy-acid dehydratase
4.2.1.17	enoyl-CoA hydratase		4.2.1.17	enoyl-CoA hydratase		4.2.1.17	enoyl-CoA hydratase		4.2.1.17	enoyl-CoA hydratase
4.99.1.1	ferrochelatase		4.99.1.1	ferrochelatase		4.99.1.1	ferrochelatase		4.99.1.1	ferrochelatase
1.2.1.2	formate dehydrogenase		1.2.1.2	formate dehydrogenase		1.2.1.2	formate dehydrogenase		1.2.1.2	formate dehydrogenase
3.5.3.8	formimidoylglutamase		3.5.3.8	formimidoylglutamase		3.5.3.8	formimidoylglutamase		3.5.3.8	formimidoylglutamase
2.7.1.4	fructokinase		2.7.1.4	fructokinase		2.7.1.4	fructokinase		2.7.1.4	fructokinase
4.2.1.2	fumarate hydratase		4.2.1.2	fumarate hydratase		4.2.1.2	fumarate hydratase		4.2.1.2	fumarate hydratase
2.3.2.2	gamma-glutamyltransferase		2.3.2.2	gamma-glutamyltransferase		2.3.2.2	gamma-glutamyltransferase		2.3.2.2	gamma-glutamyltransferase
2.7.1.2	glucokinase		2.7.1.2	glucokinase		2.7.1.2	glucokinase		2.7.1.2	glucokinase
2.7.1.12	gluconokinase		2.7.1.12	gluconokinase		2.7.1.12	gluconokinase		2.7.1.12	gluconokinase
2.3.1.157	glucosamine-1-phosphate N-acetyltransferase		2.3.1.157	glucosamine-1-phosphate N-acetyltransferase		2.3.1.157	glucosamine-1-phosphate N-acetyltransferase		2.3.1.157	glucosamine-1-phosphate N-acetyltransferase
3.5.99.6	glucosamine-6-phosphate deaminase		3.5.99.6	glucosamine-6-phosphate deaminase		3.5.99.6	glucosamine-6-phosphate deaminase		3.5.99.6	glucosamine-6-phosphate deaminase
2.7.7.27	glucose-1-phosphate adenylyltransferase		2.7.7.27	glucose-1-phosphate adenylyltransferase		2.7.7.27	glucose-1-phosphate adenylyltransferase		2.7.7.27	glucose-1-phosphate adenylyltransferase
2.7.7.33	glucose-1-phosphate cytidylyltransferase		2.7.7.33	glucose-1-phosphate cytidylyltransferase		2.7.7.33	glucose-1-phosphate cytidylyltransferase		2.7.7.33	glucose-1-phosphate cytidylyltransferase
1.1.1.49	glucose-6-phosphate dehydrogenase		1.1.1.49	glucose-6-phosphate dehydrogenase		1.1.1.49	glucose-6-phosphate dehydrogenase		1.1.1.49	glucose-6-phosphate dehydrogenase
5.3.1.9	glucose-6-phosphate isomerase		5.3.1.9	glucose-6-phosphate isomerase		5.3.1.9	glucose-6-phosphate isomerase		5.3.1.9	glucose-6-phosphate isomerase
2.7.2.11	glutamate 5-kinase		2.7.2.11	glutamate 5-kinase		2.7.2.11	glutamate 5-kinase		2.7.2.11	glutamate 5-kinase
1.4.1.2	glutamate dehydrogenase		1.4.1.2	glutamate dehydrogenase		1.4.1.2	glutamate dehydrogenase		1.4.1.2	glutamate dehydrogenase
2.3.1.35	glutamate N-acetyltransferase		2.3.1.35	glutamate N-acetyltransferase		2.3.1.35	glutamate N-acetyltransferase		2.3.1.35	glutamate N-acetyltransferase
5.1.1.3	glutamate racemase		5.1.1.3	glutamate racemase		5.1.1.3	glutamate racemase		5.1.1.3	glutamate racemase
1.2.1.41	glutamate-5-semialdehyde dehydrogenase		1.2.1.41	glutamate-5-semialdehyde dehydrogenase		1.2.1.41	glutamate-5-semialdehyde dehydrogenase		1.2.1.41	glutamate-5-semialdehyde dehydrogenase
3.5.1.2	glutaminase		3.5.1.2	glutaminase		3.5.1.2	glutaminase		3.5.1.2	glutaminase
1.2.1.70	glutamyl-tRNA reductase		1.2.1.70	glutamyl-tRNA reductase		1.2.1.70	glutamyl-tRNA reductase		1.2.1.70	glutamyl-tRNA reductase
6.3.1.8	glutathionylspermidine synthase		6.3.1.8	glutathionylspermidine synthase		6.3.1.8	glutathionylspermidine synthase		6.3.1.8	glutathionylspermidine synthase
2.7.1.30	glycerol kinase		2.7.1.30	glycerol kinase		2.7.1.30	glycerol kinase		2.7.1.30	glycerol kinase
1.1.1.26	glyoxylate reductase		1.1.1.26	glyoxylate reductase		1.1.1.26	glyoxylate reductase		1.1.1.26	glyoxylate reductase
6.3.4.1	GMP synthase		6.3.4.1	GMP synthase		6.3.4.1	GMP synthase		6.3.4.1	GMP synthase
3.5.4.16	GTP cyclohydrolase I		3.5.4.16	GTP cyclohydrolase I		3.5.4.16	GTP cyclohydrolase I		3.5.4.16	GTP cyclohydrolase I
3.5.4.25	GTP cyclohydrolase II		3.5.4.25	GTP cyclohydrolase II		3.5.4.25	GTP cyclohydrolase II		3.5.4.25	GTP cyclohydrolase II
2.7.4.8	guanylate kinase		2.7.4.8	guanylate kinase		2.7.4.8	guanylate kinase		2.7.4.8	guanylate kinase
4.3.1.3	histidine ammonia-lyase		4.3.1.3	histidine ammonia-lyase		4.3.1.3	histidine ammonia-lyase		4.3.1.3	histidine ammonia-lyase
1.1.1.23	histidinol dehydrogenase		1.1.1.23	histidinol dehydrogenase		1.1.1.23	histidinol dehydrogenase		1.1.1.23	histidinol dehydrogenase
2.6.1.9	histidinol-phosphate transaminase		2.6.1.9	histidinol-phosphate transaminase		2.6.1.9	histidinol-phosphate transaminase		2.6.1.9	histidinol-phosphate transaminase
2.1.1.10	homocysteine S-methyltransferase		2.1.1.10	homocysteine S-methyltransferase		2.1.1.10	homocysteine S-methyltransferase		2.1.1.10	homocysteine S-methyltransferase
1.1.1.3	homoserine dehydrogenase		1.1.1.3	homoserine dehydrogenase		1.1.1.3	homoserine dehydrogenase		1.1.1.3	homoserine dehydrogenase
2.7.1.39	homoserine kinase		2.7.1.39	homoserine kinase		2.7.1.39	homoserine kinase		2.7.1.39	homoserine kinase
2.3.1.31	homoserine O-acetyltransferase		2.3.1.31	homoserine O-acetyltransferase		2.3.1.31	homoserine O-acetyltransferase		2.3.1.31	homoserine O-acetyltransferase
2.3.1.46	homoserine O-succinyltransferase		2.3.1.46	homoserine O-succinyltransferase		2.3.1.46	homoserine O-succinyltransferase		2.3.1.46	homoserine O-succinyltransferase
2.7.1.50	hydroxyethylthiazole kinase		2.7.1.50	hydroxyethylthiazole kinase		2.7.1.50	hydroxyethylthiazole kinase		2.7.1.50	hydroxyethylthiazole kinase
4.1.3.4	hydroxymethylglutaryl-CoA lyase		4.1.3.4	hydroxymethylglutaryl-CoA lyase		4.1.3.4	hydroxymethylglutaryl-CoA lyase		4.1.3.4	hydroxymethylglutaryl-CoA lyase
1.1.1.81	hydroxypyruvate reductase		1.1.1.81	hydroxypyruvate reductase		1.1.1.81	hydroxypyruvate reductase		1.1.1.81	hydroxypyruvate reductase
2.4.2.8	hypoxanthine phosphoribosyltransferase		2.4.2.8	hypoxanthine phosphoribosyltransferase		2.4.2.8	hypoxanthine phosphoribosyltransferase		2.4.2.8	hypoxanthine phosphoribosyltransferase
4.2.1.19	imidazoleglycerol-phosphate dehydratase		4.2.1.19	imidazoleglycerol-phosphate dehydratase		4.2.1.19	imidazoleglycerol-phosphate dehydratase		4.2.1.19	imidazoleglycerol-phosphate dehydratase
3.5.2.7	imidazolonepropionase		3.5.2.7	imidazolonepropionase		3.5.2.7	imidazolonepropionase		3.5.2.7	imidazolonepropionase
3.5.4.10	IMP cyclohydrolase		3.5.4.10	IMP cyclohydrolase		3.5.4.10	IMP cyclohydrolase		3.5.4.10	IMP cyclohydrolase
5.4.4.2	isochorismate synthase		5.4.4.2	isochorismate synthase		5.4.4.2	isochorismate synthase		5.4.4.2	isochorismate synthase
4.1.3.1	isocitrate lyase		4.1.3.1	isocitrate lyase		4.1.3.1	isocitrate lyase		4.1.3.1	isocitrate lyase
5.3.3.2	isopentenyl-diphosphate Delta-isomerase		5.3.3.2	isopentenyl-diphosphate Delta-isomerase		5.3.3.2	isopentenyl-diphosphate Delta-isomerase		5.3.3.2	isopentenyl-diphosphate Delta-isomerase
1.1.1.86	ketol-acid reductoisomerase		1.1.1.86	ketol-acid reductoisomerase		1.1.1.86	ketol-acid reductoisomerase		1.1.1.86	ketol-acid reductoisomerase
3.7.1.3	kynureninase		3.7.1.3	kynureninase		3.7.1.3	kynureninase		3.7.1.3	kynureninase
1.4.3.16	L-aspartate oxidase		1.4.3.16	L-aspartate oxidase		1.4.3.16	L-aspartate oxidase		1.4.3.16	L-aspartate oxidase
1.4.1.9	leucine dehydrogenase		1.4.1.9	leucine dehydrogenase		1.4.1.9	leucine dehydrogenase		1.4.1.9	leucine dehydrogenase
2.8.1.8	lipoyl synthase		2.8.1.8	lipoyl synthase		2.8.1.8	lipoyl synthase		2.8.1.8	lipoyl synthase
1.1.1.27	L-lactate dehydrogenase		1.1.1.27	L-lactate dehydrogenase		1.1.1.27	L-lactate dehydrogenase		1.1.1.27	L-lactate dehydrogenase
2.6.1.83	LL-diaminopimelate aminotransferase		2.6.1.83	LL-diaminopimelate aminotransferase		2.6.1.83	LL-diaminopimelate aminotransferase		2.6.1.83	LL-diaminopimelate aminotransferase
6.6.1.1	magnesium chelatase		6.6.1.1	magnesium chelatase		6.6.1.1	magnesium chelatase		6.6.1.1	magnesium chelatase
1.1.1.37	malate dehydrogenase		1.1.1.37	malate dehydrogenase		1.1.1.37	malate dehydrogenase		1.1.1.37	malate dehydrogenase
2.3.3.9	malate synthase		2.3.3.9	malate synthase		2.3.3.9	malate synthase		2.3.3.9	malate synthase
5.2.1.4	maleylpyruvate isomerase		5.2.1.4	maleylpyruvate isomerase		5.2.1.4	maleylpyruvate isomerase		5.2.1.4	maleylpyruvate isomerase
2.5.1.6	methionine adenosyltransferase		2.5.1.6	methionine adenosyltransferase		2.5.1.6	methionine adenosyltransferase		2.5.1.6	methionine adenosyltransferase
2.1.1.13	methionine synthase		2.1.1.13	methionine synthase		2.1.1.13	methionine synthase		2.1.1.13	methionine synthase
3.5.1.47	N-acetyldiaminopimelate deacetylase		3.5.1.47	N-acetyldiaminopimelate deacetylase		3.5.1.47	N-acetyldiaminopimelate deacetylase		3.5.1.47	N-acetyldiaminopimelate deacetylase
1.2.1.38	N-acetyl-gamma-glutamyl-phosphate reductase		1.2.1.38	N-acetyl-gamma-glutamyl-phosphate reductase		1.2.1.38	N-acetyl-gamma-glutamyl-phosphate reductase		1.2.1.38	N-acetyl-gamma-glutamyl-phosphate reductase
1.6.99.3	NADH dehydrogenase		1.6.99.3	NADH dehydrogenase		1.6.99.3	NADH dehydrogenase		1.6.99.3	NADH dehydrogenase
2.4.2.11	nicotinate phosphoribosyltransferase		2.4.2.11	nicotinate phosphoribosyltransferase		2.4.2.11	nicotinate phosphoribosyltransferase		2.4.2.11	nicotinate phosphoribosyltransferase
2.5.1.49	O-acetylhomoserine aminocarboxypropyltransferase		2.5.1.49	O-acetylhomoserine aminocarboxypropyltransferase		2.5.1.49	O-acetylhomoserine aminocarboxypropyltransferase		2.5.1.49	O-acetylhomoserine aminocarboxypropyltransferase
2.6.1.13	ornithine aminotransferase		2.6.1.13	ornithine aminotransferase		2.6.1.13	ornithine aminotransferase		2.6.1.13	ornithine aminotransferase
2.1.3.3	ornithine carbamoyltransferase		2.1.3.3	ornithine carbamoyltransferase		2.1.3.3	ornithine carbamoyltransferase		2.1.3.3	ornithine carbamoyltransferase
2.4.2.10	orotate phosphoribosyltransferase		2.4.2.10	orotate phosphoribosyltransferase		2.4.2.10	orotate phosphoribosyltransferase		2.4.2.10	orotate phosphoribosyltransferase
4.2.1.113	o-succinylbenzoate synthase		4.2.1.113	o-succinylbenzoate synthase		4.2.1.113	o-succinylbenzoate synthase		4.2.1.113	o-succinylbenzoate synthase
1.2.4.2	oxoglutarate dehydrogenase (succinyl-transferring)		1.2.4.2	oxoglutarate dehydrogenase (succinyl-transferring)		1.2.4.2	oxoglutarate dehydrogenase (succinyl-transferring)		1.2.4.2	oxoglutarate dehydrogenase (succinyl-transferring)
2.7.7.3	pantetheine-phosphate adenylyltransferase		2.7.7.3	pantetheine-phosphate adenylyltransferase		2.7.7.3	pantetheine-phosphate adenylyltransferase		2.7.7.3	pantetheine-phosphate adenylyltransferase
2.7.1.33	pantothenate kinase		2.7.1.33	pantothenate kinase		2.7.1.33	pantothenate kinase		2.7.1.33	pantothenate kinase
1.11.1.7	peroxidase		1.11.1.7	peroxidase		1.11.1.7	peroxidase		1.11.1.7	peroxidase
1.11.1.15	peroxiredoxin		1.11.1.15	peroxiredoxin		1.11.1.15	peroxiredoxin		1.11.1.15	peroxiredoxin
2.3.1.8	phosphate acetyltransferase		2.3.1.8	phosphate acetyltransferase		2.3.1.8	phosphate acetyltransferase		2.3.1.8	phosphate acetyltransferase
2.3.1.19	phosphate butyryltransferase		2.3.1.19	phosphate butyryltransferase		2.3.1.19	phosphate butyryltransferase		2.3.1.19	phosphate butyryltransferase
4.1.1.65	phosphatidylserine decarboxylase		4.1.1.65	phosphatidylserine decarboxylase		4.1.1.65	phosphatidylserine decarboxylase		4.1.1.65	phosphatidylserine decarboxylase
5.4.2.2	phosphoglucomutase		5.4.2.2	phosphoglucomutase		5.4.2.2	phosphoglucomutase		5.4.2.2	phosphoglucomutase
5.4.2.10	phosphoglucosamine mutase		5.4.2.10	phosphoglucosamine mutase		5.4.2.10	phosphoglucosamine mutase		5.4.2.10	phosphoglucosamine mutase
2.7.2.3	phosphoglycerate kinase		2.7.2.3	phosphoglycerate kinase		2.7.2.3	phosphoglycerate kinase		2.7.2.3	phosphoglycerate kinase
5.4.2.1	phosphoglycerate mutase		5.4.2.1	phosphoglycerate mutase		5.4.2.1	phosphoglycerate mutase		5.4.2.1	phosphoglycerate mutase
3.1.4.3	phospholipase C		3.1.4.3	phospholipase C		3.1.4.3	phospholipase C		3.1.4.3	phospholipase C
3.1.4.4	phospholipase D		3.1.4.4	phospholipase D		3.1.4.4	phospholipase D		3.1.4.4	phospholipase D
2.7.4.7	phosphomethylpyrimidine kinase		2.7.4.7	phosphomethylpyrimidine kinase		2.7.4.7	phosphomethylpyrimidine kinase		2.7.4.7	phosphomethylpyrimidine kinase
2.7.8.13	phospho-N-acetylmuramoyl-pentapeptide-transferase		2.7.8.13	phospho-N-acetylmuramoyl-pentapeptide-transferase		2.7.8.13	phospho-N-acetylmuramoyl-pentapeptide-transferase		2.7.8.13	phospho-N-acetylmuramoyl-pentapeptide-transferase
3.11.1.1	phosphonoacetaldehyde hydrolase		3.11.1.1	phosphonoacetaldehyde hydrolase		3.11.1.1	phosphonoacetaldehyde hydrolase		3.11.1.1	phosphonoacetaldehyde hydrolase
4.1.1.36	phosphopantothenoylcysteine decarboxylase		4.1.1.36	phosphopantothenoylcysteine decarboxylase		4.1.1.36	phosphopantothenoylcysteine decarboxylase		4.1.1.36	phosphopantothenoylcysteine decarboxylase
4.2.1.11	phosphopyruvate hydratase		4.2.1.11	phosphopyruvate hydratase		4.2.1.11	phosphopyruvate hydratase		4.2.1.11	phosphopyruvate hydratase
4.1.1.21	phosphoribosylaminoimidazole carboxylase		4.1.1.21	phosphoribosylaminoimidazole carboxylase		4.1.1.21	phosphoribosylaminoimidazole carboxylase		4.1.1.21	phosphoribosylaminoimidazole carboxylase
2.1.2.3	phosphoribosylaminoimidazolecarboxamide formyltran		2.1.2.3	phosphoribosylaminoimidazolecarboxamide formyltran		2.1.2.3	phosphoribosylaminoimidazolecarboxamide formyltran		2.1.2.3	phosphoribosylaminoimidazolecarboxamide formyltran
6.3.2.6	phosphoribosylaminoimidazolesuccinocarboxamide syn		6.3.2.6	phosphoribosylaminoimidazolesuccinocarboxamide syn		6.3.2.6	phosphoribosylaminoimidazolesuccinocarboxamide syn		6.3.2.6	phosphoribosylaminoimidazolesuccinocarboxamide syn
3.5.4.19	phosphoribosyl-AMP cyclohydrolase		3.5.4.19	phosphoribosyl-AMP cyclohydrolase		3.5.4.19	phosphoribosyl-AMP cyclohydrolase		3.5.4.19	phosphoribosyl-AMP cyclohydrolase
6.3.3.1	phosphoribosylformylglycinamidine cyclo-ligase		6.3.3.1	phosphoribosylformylglycinamidine cyclo-ligase		6.3.3.1	phosphoribosylformylglycinamidine cyclo-ligase		6.3.3.1	phosphoribosylformylglycinamidine cyclo-ligase
6.3.5.3	phosphoribosylformylglycinamidine synthase		6.3.5.3	phosphoribosylformylglycinamidine synthase		6.3.5.3	phosphoribosylformylglycinamidine synthase		6.3.5.3	phosphoribosylformylglycinamidine synthase
2.1.2.2	phosphoribosylglycinamide formyltransferase		2.1.2.2	phosphoribosylglycinamide formyltransferase		2.1.2.2	phosphoribosylglycinamide formyltransferase		2.1.2.2	phosphoribosylglycinamide formyltransferase
2.7.1.19	phosphoribulokinase		2.7.1.19	phosphoribulokinase		2.7.1.19	phosphoribulokinase		2.7.1.19	phosphoribulokinase
2.4.1.1	phosphorylase		2.4.1.1	phosphorylase		2.4.1.1	phosphorylase		2.4.1.1	phosphorylase
3.1.3.3	phosphoserine phosphatase		3.1.3.3	phosphoserine phosphatase		3.1.3.3	phosphoserine phosphatase		3.1.3.3	phosphoserine phosphatase
2.6.1.52	phosphoserine transaminase		2.6.1.52	phosphoserine transaminase		2.6.1.52	phosphoserine transaminase		2.6.1.52	phosphoserine transaminase
4.2.1.51	prephenate dehydratase		4.2.1.51	prephenate dehydratase		4.2.1.51	prephenate dehydratase		4.2.1.51	prephenate dehydratase
1.3.1.12	prephenate dehydrogenase		1.3.1.12	prephenate dehydrogenase		1.3.1.12	prephenate dehydrogenase		1.3.1.12	prephenate dehydrogenase
1.5.99.8	proline dehydrogenase		1.5.99.8	proline dehydrogenase		1.5.99.8	proline dehydrogenase		1.5.99.8	proline dehydrogenase
5.1.1.4	proline racemase		5.1.1.4	proline racemase		5.1.1.4	proline racemase		5.1.1.4	proline racemase
1.3.3.4	protoporphyrinogen oxidase		1.3.3.4	protoporphyrinogen oxidase		1.3.3.4	protoporphyrinogen oxidase		1.3.3.4	protoporphyrinogen oxidase
1.4.3.5	pyridoxal 5'-phosphate synthase		1.4.3.5	pyridoxal 5'-phosphate synthase		1.4.3.5	pyridoxal 5'-phosphate synthase		1.4.3.5	pyridoxal 5'-phosphate synthase
2.4.2.2	pyrimidine-nucleoside phosphorylase		2.4.2.2	pyrimidine-nucleoside phosphorylase		2.4.2.2	pyrimidine-nucleoside phosphorylase		2.4.2.2	pyrimidine-nucleoside phosphorylase
1.5.1.2	pyrroline-5-carboxylate reductase		1.5.1.2	pyrroline-5-carboxylate reductase		1.5.1.2	pyrroline-5-carboxylate reductase		1.5.1.2	pyrroline-5-carboxylate reductase
6.4.1.1	pyruvate carboxylase		6.4.1.1	pyruvate carboxylase		6.4.1.1	pyruvate carboxylase		6.4.1.1	pyruvate carboxylase
4.1.1.1	pyruvate decarboxylase		4.1.1.1	pyruvate decarboxylase		4.1.1.1	pyruvate decarboxylase		4.1.1.1	pyruvate decarboxylase
1.2.4.1	pyruvate dehydrogenase (acetyl-transferring)		1.2.4.1	pyruvate dehydrogenase (acetyl-transferring)		1.2.4.1	pyruvate dehydrogenase (acetyl-transferring)		1.2.4.1	pyruvate dehydrogenase (acetyl-transferring)
2.7.1.40	pyruvate kinase		2.7.1.40	pyruvate kinase		2.7.1.40	pyruvate kinase		2.7.1.40	pyruvate kinase
2.5.1.9	riboflavin synthase		2.5.1.9	riboflavin synthase		2.5.1.9	riboflavin synthase		2.5.1.9	riboflavin synthase
1.17.4.2	ribonucleoside-triphosphate reductase		1.17.4.1	ribonucleoside-triphosphate reductase		1.17.4.2	ribonucleoside-triphosphate reductase		1.17.4.2	ribonucleoside-triphosphate reductase
2.7.1.16	ribulokinase		2.7.1.16	ribulokinase		2.7.1.16	ribulokinase		2.7.1.16	ribulokinase
5.1.3.1	ribulose-phosphate 3-epimerase		5.1.3.1	ribulose-phosphate 3-epimerase		5.1.3.1	ribulose-phosphate 3-epimerase		5.1.3.1	ribulose-phosphate 3-epimerase
1.5.3.1	sarcosine oxidase		1.5.3.1	sarcosine oxidase		1.5.3.1	sarcosine oxidase		1.5.3.1	sarcosine oxidase
2.3.1.30	serine O-acetyltransferase		2.3.1.30	serine O-acetyltransferase		2.3.1.30	serine O-acetyltransferase		2.3.1.30	serine O-acetyltransferase
1.1.1.25	shikimate dehydrogenase		1.1.1.25	shikimate dehydrogenase		1.1.1.25	shikimate dehydrogenase		1.1.1.25	shikimate dehydrogenase
2.7.1.71	shikimate kinase		2.7.1.71	shikimate kinase		2.7.1.71	shikimate kinase		2.7.1.71	shikimate kinase
5.3.1.23	S-methyl-5-thioribose-1-phosphate isomerase		5.3.1.23	S-methyl-5-thioribose-1-phosphate isomerase		5.3.1.23	S-methyl-5-thioribose-1-phosphate isomerase		5.3.1.23	S-methyl-5-thioribose-1-phosphate isomerase
2.5.1.16	spermidine synthase		2.5.1.16	spermidine synthase		2.5.1.16	spermidine synthase		2.5.1.16	spermidine synthase
3.1.4.12	sphingomyelin phosphodiesterase		3.1.4.12	sphingomyelin phosphodiesterase		3.1.4.12	sphingomyelin phosphodiesterase		3.1.4.12	sphingomyelin phosphodiesterase
1.3.99.1	succinate dehydrogenase		1.3.99.1	succinate dehydrogenase		1.3.99.1	succinate dehydrogenase		1.3.99.1	succinate dehydrogenase
2.7.7.4	sulfate adenylyltransferase		2.7.7.4	sulfate adenylyltransferase		2.7.7.4	sulfate adenylyltransferase		2.7.7.4	sulfate adenylyltransferase
1.8.99.1	sulfite reductase		1.8.99.1	sulfite reductase		1.8.99.1	sulfite reductase		1.8.99.1	sulfite reductase
4.2.3.1	threonine synthase		4.2.3.1	threonine synthase		4.2.3.1	threonine synthase		4.2.3.1	threonine synthase
2.7.1.21	thymidine kinase		2.7.1.21	thymidine kinase		2.7.1.21	thymidine kinase		2.7.1.21	thymidine kinase
2.1.1.45	thymidylate synthase		2.1.1.45	thymidylate synthase		2.1.1.45	thymidylate synthase		2.1.1.45	thymidylate synthase
2.2.1.1	transketolase		2.2.1.1	transketolase		2.2.1.1	transketolase		2.2.1.1	transketolase
3.1.1.3	triacylglycerol lipase		3.1.1.3	triacylglycerol lipase		3.1.1.3	triacylglycerol lipase		3.1.1.3	triacylglycerol lipase
5.3.1.1	triose-phosphate isomerase		5.3.1.1	triose-phosphate isomerase		5.3.1.1	triose-phosphate isomerase		5.3.1.1	triose-phosphate isomerase
2.5.1.75	tRNA dimethylallyltransferase		2.5.1.75	tRNA dimethylallyltransferase		2.5.1.75	tRNA dimethylallyltransferase		2.5.1.75	tRNA dimethylallyltransferase
4.2.1.20	tryptophan synthase		4.2.1.20	tryptophan synthase		4.2.1.20	tryptophan synthase		4.2.1.20	tryptophan synthase
5.1.3.2	UDP-glucose 4-epimerase		5.1.3.2	UDP-glucose 4-epimerase		5.1.3.2	UDP-glucose 4-epimerase		5.1.3.2	UDP-glucose 4-epimerase
1.1.1.22	UDP-glucose 6-dehydrogenase		1.1.1.22	UDP-glucose 6-dehydrogenase		1.1.1.22	UDP-glucose 6-dehydrogenase		1.1.1.22	UDP-glucose 6-dehydrogenase
2.5.1.7	UDP-N-acetylglucosamine 1-carboxyvinyltransferase		2.5.1.7	UDP-N-acetylglucosamine 1-carboxyvinyltransferase		2.5.1.7	UDP-N-acetylglucosamine 1-carboxyvinyltransferase		2.5.1.7	UDP-N-acetylglucosamine 1-carboxyvinyltransferase
2.7.7.23	UDP-N-acetylglucosamine diphosphorylase		2.7.7.23	UDP-N-acetylglucosamine diphosphorylase		2.7.7.23	UDP-N-acetylglucosamine diphosphorylase		2.7.7.23	UDP-N-acetylglucosamine diphosphorylase
2.7.4.22	UMP kinase		2.7.4.22	UMP kinase		2.7.4.22	UMP kinase		2.7.4.22	UMP kinase
2.4.1.227	undecaprenyldiphospho-muramoylpentapeptide beta-N-		2.4.1.227	undecaprenyldiphospho-muramoylpentapeptide beta-N-		2.4.1.227	undecaprenyldiphospho-muramoylpentapeptide beta-N-		2.4.1.227	undecaprenyldiphospho-muramoylpentapeptide beta-N-
2.4.2.9	uracil phosphoribosyltransferase		2.4.2.9	uracil phosphoribosyltransferase		2.4.2.9	uracil phosphoribosyltransferase		2.4.2.9	uracil phosphoribosyltransferase
2.7.1.48	uridine kinase		2.7.1.48	uridine kinase		2.7.1.48	uridine kinase		2.7.1.48	uridine kinase
4.2.1.49	urocanate hydratase		4.2.1.49	urocanate hydratase		4.2.1.49	urocanate hydratase		4.2.1.49	urocanate hydratase
4.1.1.37	uroporphyrinogen decarboxylase		4.1.1.37	uroporphyrinogen decarboxylase		4.1.1.37	uroporphyrinogen decarboxylase		4.1.1.37	uroporphyrinogen decarboxylase
2.1.1.107	uroporphyrinogen-III C-methyltransferase		2.1.1.107	uroporphyrinogen-III C-methyltransferase		2.1.1.107	uroporphyrinogen-III C-methyltransferase		2.1.1.107	uroporphyrinogen-III C-methyltransferase
4.2.1.75	uroporphyrinogen-III synthase		4.2.1.75	uroporphyrinogen-III synthase		4.2.1.75	uroporphyrinogen-III synthase		4.2.1.75	uroporphyrinogen-III synthase
2.4.2.22	xanthine phosphoribosyltransferase		2.4.2.22	xanthine phosphoribosyltransferase		2.4.2.22	xanthine phosphoribosyltransferase		2.4.2.22	xanthine phosphoribosyltransferase
5.3.1.5	xylose isomerase		5.3.1.5	xylose isomerase		5.3.1.5	xylose isomerase		5.3.1.5	xylose isomerase
2.2.1.7	1-deoxy-D-xylulose-5-phosphate synthase		2.2.1.7	1-deoxy-D-xylulose-5-phosphate synthase		2.2.1.7	1-deoxy-D-xylulose-5-phosphate synthase		2.2.1.7	1-deoxy-D-xylulose-5-phosphate synthase
4.3.1.1	aspartate ammonia-lyase		4.3.1.1	aspartate ammonia-lyase		4.3.1.1	aspartate ammonia-lyase		4.3.1.1	aspartate ammonia-lyase
2.3.1.51	1-acylglycerol-3-phosphate O-acyltransferase		2.3.1.51	1-acylglycerol-3-phosphate O-acyltransferase		2.3.1.51	1-acylglycerol-3-phosphate O-acyltransferase		2.3.1.51	1-acylglycerol-3-phosphate O-acyltransferase
2.2.1.9	2-succinyl-5-enolpyruvyl-6-hydroxy-3-cyclohexene-1		2.2.1.9	2-succinyl-5-enolpyruvyl-6-hydroxy-3-cyclohexene-1		2.2.1.9	2-succinyl-5-enolpyruvyl-6-hydroxy-3-cyclohexene-1		2.2.1.9	2-succinyl-5-enolpyruvyl-6-hydroxy-3-cyclohexene-1
3.1.2.4	3-hydroxyisobutyryl-CoA hydrolase		3.1.2.4	3-hydroxyisobutyryl-CoA hydrolase		3.1.2.4	3-hydroxyisobutyryl-CoA hydrolase		3.1.2.4	3-hydroxyisobutyryl-CoA hydrolase
1.1.1.133	dTDP-4-dehydrorhamnose reductase		1.1.1.133	dTDP-4-dehydrorhamnose reductase		1.1.1.133	dTDP-4-dehydrorhamnose reductase		1.1.1.133	dTDP-4-dehydrorhamnose reductase
2.7.1.144	tagatose-6-phosphate kinase	cluster 4892 (found in bac 7, 13, 23,and 25)
3.5.1.5	urease	clusters 6061,8673,11127,1099,13470,14028; only found in bac10
5.1.99.1	methylmalonyl-CoA epimerase	cluster 11882 (only found in bac 25)
4.1.1.15	glutamate decarboxylase	cluster 1689 (only found in bac 10)
			1.1.1.90	aryl-alcohol dehydrogenase	cluster 3663 (found in only bac 15)
			3.2.1.4	cellulase	cluster 2318 (found in bac 9,12,14,24,25)
			4.1.1.44	4-carboxymuconolactone decarboxylase	not unique
			5.4.99.5	chorismate mutase	not unique
			2.7.7.24	glucose-1-phosphate thymidylyltransferase	not unique
			4.3.1.2	methylaspartate ammonia-lyase	cluster 10695 (found in only bac 11)
			4.4.1.16	selenocysteine lyase	not unique
			5.1.3.7	UDP-N-acetylglucosamine 4-epimerase	cluster 5158 (found in only bac 11)
			3.1.3.27	phosphatidylglycerophosphatase	not unique
			3.1.3.18	phosphoglycolate phosphatase	cluster 18061 and 18187 (found in bac 11 and bac 15; no sig blast similarity found between the two)
						3.1.3.15	histidinol-phosphatase	not unique
									2.5.1.17	cob(I)yrinic acid a,c-diamide adenosyltransferase
									5.1.3.13	dTDP-4-dehydrorhamnose 3,5-epimerase
									4.2.1.46	dTDP-glucose 4,6-dehydratase
									4.1.2.13	fructose-bisphosphate aldolase
									1.13.11.4	gentisate 1,2-dioxygenase
									3.1.1.17	gluconolactonase
									3.5.4.3	guanine deaminase	cluster 11031 (found in only bac 17)
									6.3.4.14	biotin carboxylase
									4.2.99.20	2-succinyl-6-hydroxy-2,4-cyclohexadiene-1-carboxyl
									1.13.11.6	3-hydroxyanthranilate 3,4-dioxygenase	cluster 9749 (shared with clade a; found in bac 4,16,10,22)
									2.5.1.78	6,7-dimethyl-8-ribityllumazine synthase
									1.13.11.5	homogentisate 1,2-dioxygenase
									4.1.1.74	indolepyruvate decarboxylase
									3.2.1.10	oligo-1,6-glucosidase
									1.13.11.11	tryptophan 2,3-dioxygenase
									2.4.1.18	1,4-alpha-glucan branching enzyme
									5.3.2.5	2,3-diketo-5-methylthiopentyl-1-phosphate enolase
									4.6.1.12	2-C-methyl-D-erythritol 2,4-cyclodiphosphate synth
2.7.1.17	xylulokinase	cluster 1576 (only found in bac 10)	2.7.1.71	xylulokinase	not unique
1.13.11.20	cysteine dioxygenase	not unique	1.13.11.20	cysteine dioxygenase	not unique
4.1.3.39	4-hydroxy-2-oxovalerate aldolase	not unique							4.1.3.39	4-hydroxy-2-oxovalerate aldolase	not unique
2.7.7.2	FAD synthetase	not unique							2.7.7.2	FAD synthetase	not unique
5.3.1.8	mannose-6-phosphate isomerase	not unique	5.3.1.8	mannose-6-phosphate isomerase	not unique				5.3.1.8	mannose-6-phosphate isomerase	not unique
2.1.1.37	DNA (cytosine-5-)-methyltransferase	not unique	2.1.1.37	DNA (cytosine-5-)-methyltransferase	not unique				2.1.1.37	DNA (cytosine-5-)-methyltransferase	not unique
5.4.2.8	phosphomannomutase	not unique				5.4.2.8	phosphomannomutase	not unique
3.6.1.23	dUTP diphosphatase	not unique				3.6.1.23	dUTP diphosphatase	not unique	3.6.1.23	dUTP diphosphatase	not unique
			4.1.1.2	oxalate decarboxylase	not unique	4.1.1.2	oxalate decarboxylase	not unique
			3.2.1.1	alpha-amylase	not unique	3.2.1.1	alpha-amylase	not unique	3.2.1.1	alpha-amylase	not unique
			1.17.4.2	ribonucleoside-diphosphate reductase	not unique	1.17.4.1	ribonucleoside-diphosphate reductase	not unique	1.17.4.1	ribonucleoside-diphosphate reductase	not unique
						2.7.1.92	5-dehydro-2-deoxygluconokinase	not unique	2.7.1.92	5-dehydro-2-deoxygluconokinase	not unique
						3.4.16.4	serine-type D-Ala-D-Ala carboxypeptidase	not unique	3.4.16.4	serine-type D-Ala-D-Ala carboxypeptidase	not unique

## Sheet: Sheet2
Table S7b: Clade-specific metabolic proteins, and proteins shared by subsets of the four clades shown in Figure 2.
EC #	Clade A enzyme list	EC #	Clade B enzyme list	EC #	Clade C enzyme list	EC #	Clade D enzyme list
2.7.1.144	tagatose-6-phosphate kinase
3.5.1.5	urease
5.1.99.1	methylmalonyl-CoA epimerase
4.1.1.15	glutamate decarboxylase
		1.1.1.90	aryl-alcohol dehydrogenase
		3.2.1.4	cellulase
		4.1.1.44	4-carboxymuconolactone decarboxylase
		5.4.99.5	chorismate mutase
		2.7.7.24	glucose-1-phosphate thymidylyltransferase
		4.3.1.2	methylaspartate ammonia-lyase
		4.4.1.16	selenocysteine lyase
		5.1.3.7	UDP-N-acetylglucosamine 4-epimerase
		3.1.3.27	phosphatidylglycerophosphatase
		3.1.3.18	phosphoglycolate phosphatase
				3.1.3.15	histidinol-phosphatase
						2.5.1.17	cob(I)yrinic acid a,c-diamide adenosyltransferase
						5.1.3.13	dTDP-4-dehydrorhamnose 3,5-epimerase
						4.2.1.46	dTDP-glucose 4,6-dehydratase
						4.1.2.13	fructose-bisphosphate aldolase
						1.13.11.4	gentisate 1,2-dioxygenase
						3.1.1.17	gluconolactonase
						3.5.4.3	guanine deaminase
						6.3.4.14	biotin carboxylase
						4.2.99.20	2-succinyl-6-hydroxy-2,4-cyclohexadiene-1-carboxyl
						1.13.11.6	3-hydroxyanthranilate 3,4-dioxygenase
						2.5.1.78	6,7-dimethyl-8-ribityllumazine synthase
						1.13.11.5	homogentisate 1,2-dioxygenase
						4.1.1.74	indolepyruvate decarboxylase
						3.2.1.10	oligo-1,6-glucosidase
						1.13.11.11	tryptophan 2,3-dioxygenase
						2.4.1.18	1,4-alpha-glucan branching enzyme
						5.3.2.5	2,3-diketo-5-methylthiopentyl-1-phosphate enolase
						4.6.1.12	2-C-methyl-D-erythritol 2,4-cyclodiphosphate synth
2.7.1.17	xylulokinase	2.7.1.71	xylulokinase
1.13.11.20	cysteine dioxygenase	1.13.11.20	cysteine dioxygenase
4.1.3.39	4-hydroxy-2-oxovalerate aldolase					4.1.3.39	4-hydroxy-2-oxovalerate aldolase
2.7.7.2	FAD synthetase					2.7.7.2	FAD synthetase
5.3.1.8	mannose-6-phosphate isomerase	5.3.1.8	mannose-6-phosphate isomerase			5.3.1.8	mannose-6-phosphate isomerase
2.1.1.37	DNA (cytosine-5-)-methyltransferase	2.1.1.37	DNA (cytosine-5-)-methyltransferase			2.1.1.37	DNA (cytosine-5-)-methyltransferase
5.4.2.8	phosphomannomutase			5.4.2.8	phosphomannomutase
3.6.1.23	dUTP diphosphatase			3.6.1.23	dUTP diphosphatase	3.6.1.23	dUTP diphosphatase
		4.1.1.2	oxalate decarboxylase	4.1.1.2	oxalate decarboxylase
		3.2.1.1	alpha-amylase	3.2.1.1	alpha-amylase	3.2.1.1	alpha-amylase
		1.17.4.2	ribonucleoside-diphosphate reductase	1.17.4.1	ribonucleoside-diphosphate reductase	1.17.4.1	ribonucleoside-diphosphate reductase
				2.7.1.92	5-dehydro-2-deoxygluconokinase	2.7.1.92	5-dehydro-2-deoxygluconokinase
				3.4.16.4	serine-type D-Ala-D-Ala carboxypeptidase	3.4.16.4	serine-type D-Ala-D-Ala carboxypeptidase

## Sheet: Sheet3
Table S7C: Metabolic pathway genes common to all clades
EC #	Enzyme
5.3.1.16	1-(5-phosphoribosyl)-5-[(5-phosphoribosylamino)met
2.7.6.3	2-amino-4-hydroxy-6-hydroxymethyldihydropteridine
2.7.7.60	2-C-methyl-D-erythritol 4-phosphate cytidylyltrans
1.1.1.169	2-dehydropantoate 2-reductase
3.1.3.87	2-hydroxy-3-keto-5-methylthiopentenyl-1-phosphate
2.3.3.13	2-isopropylmalate synthase
4.2.1.10	3-dehydroquinate dehydratase
4.2.3.4	3-dehydroquinate synthase
1.1.1.30	3-hydroxybutyrate dehydrogenase
4.2.1.33	3-isopropylmalate dehydratase
1.1.1.85	3-isopropylmalate dehydrogenase
2.1.2.11	3-methyl-2-oxobutanoate hydroxymethyltransferase
1.1.1.100	3-oxoacyl-[acyl-carrier-protein] reductase
2.5.1.19	3-phosphoshikimate 1-carboxyvinyltransferase
2.7.1.148	4-(cytidine 5'-diphospho)-2-C-methyl-D-erythritol
1.17.1.2	4-hydroxy-3-methylbut-2-enyl diphosphate reductase
1.13.11.27	4-hydroxyphenylpyruvate dioxygenase
6.3.3.2	5-formyltetrahydrofolate cyclo-ligase
3.1.3.5	5'-nucleotidase
2.7.1.11	6-phosphofructokinase
2.3.1.47	8-amino-7-oxononanoate synthase
2.8.3.8	acetate CoA-transferase
2.7.2.1	acetate kinase
2.2.1.6	acetolactate synthase
2.3.1.9	acetyl-CoA C-acetyltransferase
6.4.1.2	acetyl-CoA carboxylase
2.7.2.8	acetylglutamate kinase
4.2.1.3	aconitate hydratase
2.7.1.94	acylglycerol kinase
3.1.1.23	acylglycerol lipase
2.4.2.7	adenine phosphoribosyltransferase
3.5.4.4	adenosine deaminase
4.1.1.50	adenosylmethionine decarboxylase
2.7.4.3	adenylate kinase
4.3.2.2	adenylosuccinate lyase
6.3.4.4	adenylosuccinate synthase
3.5.3.11	agmatinase
1.4.1.1	alanine dehydrogenase
5.1.1.1	alanine racemase
1.1.1.1	alcohol dehydrogenase
3.1.3.1	alkaline phosphatase
3.2.1.20	alpha-glucosidase
2.4.2.14	amidophosphoribosyltransferase
2.4.2.18	anthranilate phosphoribosyltransferase
4.1.3.27	anthranilate synthase
3.5.1.9	arylformamidase
4.1.1.11	aspartate 1-decarboxylase
2.1.3.2	aspartate carbamoyltransferase
2.7.2.4	aspartate kinase
1.2.1.11	aspartate-semialdehyde dehydrogenase
2.4.2.17	ATP phosphoribosyltransferase
3.2.1.21	beta-glucosidase
2.8.1.6	biotin synthase
2.7.2.7	butyrate kinase
1.11.1.6	catalase
3.5.1.23	ceramidase
3.5.1.24	choloylglycine hydrolase
4.2.3.5	chorismate synthase
6.3.4.2	CTP synthase
4.4.1.8	cystathionine beta-lyase
4.2.1.22	cystathionine beta-synthase
4.4.1.1	cystathionine gamma-lyase
2.5.1.48	cystathionine gamma-synthase
4.4.1.10	cysteine lyase
2.5.1.47	cysteine synthase
3.5.4.5	cytidine deaminase
2.6.1.21	D-amino-acid transaminase
2.1.1.163	demethylmenaquinone methyltransferase
2.7.1.74	deoxycytidine kinase
2.7.1.113	deoxyguanosine kinase
2.7.1.24	dephospho-CoA kinase
6.3.3.3	dethiobiotin synthase
4.1.1.20	diaminopimelate decarboxylase
5.1.1.7	diaminopimelate epimerase
1.3.1.26	dihydrodipicolinate reductase
1.5.1.3	dihydrofolate reductase
1.8.1.4	dihydrolipoyl dehydrogenase
2.3.1.12	dihydrolipoyllysine-residue acetyltransferase
2.3.1.61	dihydrolipoyllysine-residue succinyltransferase
4.1.2.25	dihydroneopterin aldolase
3.5.2.3	dihydroorotase
2.5.1.15	dihydropteroate synthase
4.2.1.9	dihydroxy-acid dehydratase
4.2.1.17	enoyl-CoA hydratase
4.99.1.1	ferrochelatase
1.2.1.2	formate dehydrogenase
3.5.3.8	formimidoylglutamase
2.7.1.4	fructokinase
4.2.1.2	fumarate hydratase
2.3.2.2	gamma-glutamyltransferase
2.7.1.2	glucokinase
2.7.1.12	gluconokinase
2.3.1.157	glucosamine-1-phosphate N-acetyltransferase
3.5.99.6	glucosamine-6-phosphate deaminase
2.7.7.27	glucose-1-phosphate adenylyltransferase
2.7.7.33	glucose-1-phosphate cytidylyltransferase
1.1.1.49	glucose-6-phosphate dehydrogenase
5.3.1.9	glucose-6-phosphate isomerase
2.7.2.11	glutamate 5-kinase
1.4.1.2	glutamate dehydrogenase
2.3.1.35	glutamate N-acetyltransferase
5.1.1.3	glutamate racemase
1.2.1.41	glutamate-5-semialdehyde dehydrogenase
3.5.1.2	glutaminase
1.2.1.70	glutamyl-tRNA reductase
6.3.1.8	glutathionylspermidine synthase
2.7.1.30	glycerol kinase
1.1.1.26	glyoxylate reductase
6.3.4.1	GMP synthase
3.5.4.16	GTP cyclohydrolase I
3.5.4.25	GTP cyclohydrolase II
2.7.4.8	guanylate kinase
4.3.1.3	histidine ammonia-lyase
1.1.1.23	histidinol dehydrogenase
2.6.1.9	histidinol-phosphate transaminase
2.1.1.10	homocysteine S-methyltransferase
1.1.1.3	homoserine dehydrogenase
2.7.1.39	homoserine kinase
2.3.1.31	homoserine O-acetyltransferase
2.3.1.46	homoserine O-succinyltransferase
2.7.1.50	hydroxyethylthiazole kinase
4.1.3.4	hydroxymethylglutaryl-CoA lyase
1.1.1.81	hydroxypyruvate reductase
2.4.2.8	hypoxanthine phosphoribosyltransferase
4.2.1.19	imidazoleglycerol-phosphate dehydratase
3.5.2.7	imidazolonepropionase
3.5.4.10	IMP cyclohydrolase
5.4.4.2	isochorismate synthase
4.1.3.1	isocitrate lyase
5.3.3.2	isopentenyl-diphosphate Delta-isomerase
1.1.1.86	ketol-acid reductoisomerase
3.7.1.3	kynureninase
1.4.3.16	L-aspartate oxidase
1.4.1.9	leucine dehydrogenase
2.8.1.8	lipoyl synthase
1.1.1.27	L-lactate dehydrogenase
2.6.1.83	LL-diaminopimelate aminotransferase
6.6.1.1	magnesium chelatase
1.1.1.37	malate dehydrogenase
2.3.3.9	malate synthase
5.2.1.4	maleylpyruvate isomerase
2.5.1.6	methionine adenosyltransferase
2.1.1.13	methionine synthase
3.5.1.47	N-acetyldiaminopimelate deacetylase
1.2.1.38	N-acetyl-gamma-glutamyl-phosphate reductase
1.6.99.3	NADH dehydrogenase
2.4.2.11	nicotinate phosphoribosyltransferase
2.5.1.49	O-acetylhomoserine aminocarboxypropyltransferase
2.6.1.13	ornithine aminotransferase
2.1.3.3	ornithine carbamoyltransferase
2.4.2.10	orotate phosphoribosyltransferase
4.2.1.113	o-succinylbenzoate synthase
1.2.4.2	oxoglutarate dehydrogenase (succinyl-transferring)
2.7.7.3	pantetheine-phosphate adenylyltransferase
2.7.1.33	pantothenate kinase
1.11.1.7	peroxidase
1.11.1.15	peroxiredoxin
2.3.1.8	phosphate acetyltransferase
2.3.1.19	phosphate butyryltransferase
4.1.1.65	phosphatidylserine decarboxylase
5.4.2.2	phosphoglucomutase
5.4.2.10	phosphoglucosamine mutase
2.7.2.3	phosphoglycerate kinase
5.4.2.1	phosphoglycerate mutase
3.1.4.3	phospholipase C
3.1.4.4	phospholipase D
2.7.4.7	phosphomethylpyrimidine kinase
2.7.8.13	phospho-N-acetylmuramoyl-pentapeptide-transferase
3.11.1.1	phosphonoacetaldehyde hydrolase
4.1.1.36	phosphopantothenoylcysteine decarboxylase
4.2.1.11	phosphopyruvate hydratase
4.1.1.21	phosphoribosylaminoimidazole carboxylase
2.1.2.3	phosphoribosylaminoimidazolecarboxamide formyltran
6.3.2.6	phosphoribosylaminoimidazolesuccinocarboxamide syn
3.5.4.19	phosphoribosyl-AMP cyclohydrolase
6.3.3.1	phosphoribosylformylglycinamidine cyclo-ligase
6.3.5.3	phosphoribosylformylglycinamidine synthase
2.1.2.2	phosphoribosylglycinamide formyltransferase
2.7.1.19	phosphoribulokinase
2.4.1.1	phosphorylase
3.1.3.3	phosphoserine phosphatase
2.6.1.52	phosphoserine transaminase
4.2.1.51	prephenate dehydratase
1.3.1.12	prephenate dehydrogenase
1.5.99.8	proline dehydrogenase
5.1.1.4	proline racemase
1.3.3.4	protoporphyrinogen oxidase
1.4.3.5	pyridoxal 5'-phosphate synthase
2.4.2.2	pyrimidine-nucleoside phosphorylase
1.5.1.2	pyrroline-5-carboxylate reductase
6.4.1.1	pyruvate carboxylase
4.1.1.1	pyruvate decarboxylase
1.2.4.1	pyruvate dehydrogenase (acetyl-transferring)
2.7.1.40	pyruvate kinase
2.5.1.9	riboflavin synthase
1.17.4.2	ribonucleoside-triphosphate reductase
2.7.1.16	ribulokinase
5.1.3.1	ribulose-phosphate 3-epimerase
1.5.3.1	sarcosine oxidase
2.3.1.30	serine O-acetyltransferase
1.1.1.25	shikimate dehydrogenase
2.7.1.71	shikimate kinase
5.3.1.23	S-methyl-5-thioribose-1-phosphate isomerase
2.5.1.16	spermidine synthase
3.1.4.12	sphingomyelin phosphodiesterase
1.3.99.1	succinate dehydrogenase
2.7.7.4	sulfate adenylyltransferase
1.8.99.1	sulfite reductase
4.2.3.1	threonine synthase
2.7.1.21	thymidine kinase
2.1.1.45	thymidylate synthase
2.2.1.1	transketolase
3.1.1.3	triacylglycerol lipase
5.3.1.1	triose-phosphate isomerase
2.5.1.75	tRNA dimethylallyltransferase
4.2.1.20	tryptophan synthase
5.1.3.2	UDP-glucose 4-epimerase
1.1.1.22	UDP-glucose 6-dehydrogenase
2.5.1.7	UDP-N-acetylglucosamine 1-carboxyvinyltransferase
2.7.7.23	UDP-N-acetylglucosamine diphosphorylase
2.7.4.22	UMP kinase
2.4.1.227	undecaprenyldiphospho-muramoylpentapeptide beta-N-
2.4.2.9	uracil phosphoribosyltransferase
2.7.1.48	uridine kinase
4.2.1.49	urocanate hydratase
4.1.1.37	uroporphyrinogen decarboxylase
2.1.1.107	uroporphyrinogen-III C-methyltransferase
4.2.1.75	uroporphyrinogen-III synthase
2.4.2.22	xanthine phosphoribosyltransferase
5.3.1.5	xylose isomerase
2.2.1.7	1-deoxy-D-xylulose-5-phosphate synthase
4.3.1.1	aspartate ammonia-lyase
2.3.1.51	1-acylglycerol-3-phosphate O-acyltransferase
2.2.1.9	2-succinyl-5-enolpyruvyl-6-hydroxy-3-cyclohexene-1
3.1.2.4	3-hydroxyisobutyryl-CoA hydrolase
1.1.1.133	dTDP-4-dehydrorhamnose reductase

## Sheet: Sheet4
Table S7D. Enzyme numbers found in each clade
clade c enzymes		clade d enzymes				clade a enzymes			clade b enzymes
5.3.1.16		5.3.1.16				5.3.1.16			5.3.1.16
2.3.1.51		2.3.1.51				2.3.1.51			2.3.1.51
2.2.1.7		2.2.1.7				2.2.1.7			2.2.1.7
2.7.6.3		2.7.6.3				2.7.6.3			2.7.6.3
2.7.7.60		2.7.7.60				2.7.7.60			2.7.7.60
1.1.1.169		1.1.1.169				1.1.1.169			1.1.1.169
3.1.3.87		3.1.3.87				3.1.3.87			3.1.3.87
2.3.3.13		2.3.3.13				2.3.3.13			2.3.3.13
2.2.1.9		2.2.1.9				2.2.1.9			2.2.1.9
4.2.1.10		4.2.1.10				4.2.1.10			4.2.1.10
4.2.3.4		4.2.3.4				4.2.3.4			4.2.3.4
1.1.1.30		1.1.1.30				1.1.1.30			1.1.1.30
3.1.2.4		3.1.2.4				3.1.2.4			3.1.2.4
4.2.1.33		4.2.1.33				4.2.1.33			4.2.1.33
1.1.1.85		1.1.1.85				1.1.1.85			1.1.1.85
2.1.2.11		2.1.2.11				2.1.2.11			2.1.2.11
1.1.1.100		1.1.1.100				1.1.1.100			1.1.1.100
2.5.1.19		2.5.1.19				2.5.1.19			2.5.1.19
2.7.1.148		2.7.1.148				2.7.1.148			2.7.1.148
1.17.1.2		4.1.3.39				4.1.3.39			1.17.1.2
1.13.11.27		1.17.1.2				1.17.1.2			1.13.11.27
2.7.1.92		1.13.11.27				1.13.11.27			6.3.3.2
6.3.3.2		2.7.1.92				6.3.3.2			3.1.3.5
3.1.3.5		6.3.3.2				3.1.3.5			2.7.1.11
2.7.1.11		3.1.3.5				2.7.1.11			2.3.1.47
2.3.1.47		2.7.1.11				2.3.1.47			2.8.3.8
2.8.3.8		2.3.1.47				2.8.3.8			2.7.2.1
2.7.2.1		2.8.3.8				2.7.2.1			2.2.1.6
2.2.1.6		2.7.2.1				2.2.1.6			2.3.1.9
2.3.1.9		2.2.1.6				2.3.1.9			6.4.1.2
6.4.1.2		2.3.1.9				6.4.1.2			2.7.2.8
2.7.2.8		6.4.1.2				2.7.2.8			4.2.1.3
4.2.1.3		2.7.2.8				4.2.1.3			2.7.1.94
2.7.1.94		4.2.1.3				2.7.1.94			3.1.1.23
3.1.1.23		2.7.1.94				3.1.1.23			2.4.2.7
2.4.2.7		3.1.1.23				2.4.2.7			3.5.4.4
3.5.4.4		2.4.2.7				3.5.4.4			4.1.1.50
4.1.1.50		3.5.4.4				4.1.1.50			2.7.4.3
2.7.4.3		4.1.1.50				2.7.4.3			4.3.2.2
4.3.2.2		2.7.4.3				4.3.2.2			6.3.4.4
6.3.4.4		4.3.2.2				6.3.4.4			3.5.3.11
3.5.3.11		6.3.4.4				3.5.3.11			1.4.1.1
1.4.1.1		3.5.3.11				1.4.1.1			5.1.1.1
5.1.1.1		1.4.1.1				5.1.1.1			1.1.1.1
1.1.1.1		5.1.1.1				1.1.1.1			3.1.3.1
3.1.3.1		1.1.1.1				3.1.3.1			3.2.1.1
3.2.1.1		3.1.3.1				3.2.1.20			3.2.1.20
3.2.1.20		3.2.1.1				2.4.2.14			2.4.2.14
2.4.2.14		3.2.1.20				2.4.2.18			2.4.2.18
2.4.2.18		2.4.2.14				4.1.3.27			4.1.3.27
4.1.3.27		2.4.2.18				3.5.1.9			3.5.1.9
3.5.1.9		4.1.3.27				4.1.1.11			4.1.1.11
4.1.1.11		3.5.1.9				4.3.1.1			4.3.1.1
4.3.1.1		4.1.1.11				2.1.3.2			2.1.3.2
2.1.3.2		4.3.1.1				2.7.2.4			2.7.2.4
2.7.2.4		2.1.3.2				1.2.1.11			1.2.1.11
1.2.1.11		2.7.2.4				2.4.2.17			2.4.2.17
2.4.2.17		1.2.1.11				3.2.1.21			3.2.1.21
3.2.1.21		2.4.2.17				2.8.1.6			2.8.1.6
2.8.1.6		3.2.1.21				2.7.2.7			2.7.2.7
2.7.2.7		2.8.1.6				1.11.1.6			1.11.1.6
1.11.1.6		2.7.2.7				3.5.1.23			3.5.1.23
3.5.1.23		1.11.1.6				3.5.1.24			3.5.1.24
3.5.1.24		3.5.1.23				4.2.3.5			4.2.3.5
4.2.3.5		3.5.1.24				6.3.4.2			6.3.4.2
6.3.4.2		4.2.3.5				4.4.1.8			4.4.1.8
4.4.1.8		6.3.4.2				4.2.1.22			4.2.1.22
4.2.1.22		4.4.1.8				4.4.1.1			4.4.1.1
4.4.1.1		4.2.1.22				2.5.1.48			2.5.1.48
2.5.1.48		4.4.1.1				1.13.11.20			1.13.11.20
4.4.1.10		2.5.1.48				4.4.1.10			4.4.1.10
2.5.1.47		4.4.1.10				2.5.1.47			2.5.1.47
3.5.4.5		2.5.1.47				3.5.4.5			3.5.4.5
2.6.1.21		3.5.4.5				2.6.1.21			2.6.1.21
2.1.1.163		2.6.1.21				2.1.1.163			2.1.1.163
2.7.1.74		2.1.1.163				2.7.1.74			2.7.1.74
2.7.1.113		2.7.1.74				2.7.1.113			2.7.1.113
2.7.1.24		2.7.1.113				2.7.1.24			2.7.1.24
6.3.3.3		2.7.1.24				6.3.3.3			6.3.3.3
4.1.1.20		6.3.3.3				4.1.1.20			4.1.1.20
5.1.1.7		4.1.1.20				5.1.1.7			5.1.1.7
1.3.1.26		5.1.1.7				1.3.1.26			1.3.1.26
1.5.1.3		1.3.1.26				1.5.1.3			1.5.1.3
1.8.1.4		1.5.1.3				1.8.1.4			1.8.1.4
2.3.1.12		1.8.1.4				2.3.1.12			2.3.1.12
2.3.1.61		2.3.1.12				2.3.1.61			2.3.1.61
4.1.2.25		2.3.1.61				4.1.2.25			4.1.2.25
3.5.2.3		4.1.2.25				3.5.2.3			3.5.2.3
2.5.1.15		3.5.2.3				2.5.1.15			2.5.1.15
4.2.1.9		2.5.1.15				4.2.1.9			4.2.1.9
1.1.1.133		4.2.1.9				2.1.1.37			2.1.1.37
3.6.1.23		2.1.1.37				1.1.1.133			1.1.1.133
4.2.1.17		1.1.1.133				3.6.1.23			4.2.1.17
4.99.1.1		3.6.1.23				4.2.1.17			4.99.1.1
1.2.1.2		4.2.1.17				2.7.7.2			1.2.1.2
3.5.3.8		2.7.7.2				4.99.1.1			3.5.3.8
2.7.1.4		4.99.1.1				1.2.1.2			2.7.1.4
4.2.1.2		1.2.1.2				3.5.3.8			4.2.1.2
2.3.2.2		3.5.3.8				2.7.1.4			2.3.2.2
2.7.1.2		2.7.1.4				4.2.1.2			2.7.1.2
2.7.1.12		4.2.1.2				2.3.2.2			2.7.1.12
2.3.1.157		2.3.2.2				2.7.1.2			2.3.1.157
3.5.99.6		2.7.1.2				2.7.1.12			3.5.99.6
2.7.7.27		2.7.1.12				2.3.1.157			2.7.7.27
2.7.7.33		2.3.1.157				3.5.99.6			2.7.7.33
1.1.1.49		3.5.99.6				2.7.7.27			1.1.1.49
5.3.1.9		2.7.7.27				2.7.7.33			5.3.1.9
2.7.2.11		2.7.7.33				1.1.1.49			2.7.2.11
1.4.1.2		1.1.1.49				5.3.1.9			1.4.1.2
2.3.1.35		5.3.1.9				2.7.2.11			2.3.1.35
5.1.1.3		2.7.2.11				1.4.1.2			5.1.1.3
1.2.1.41		1.4.1.2				2.3.1.35			1.2.1.41
3.5.1.2		2.3.1.35				5.1.1.3			3.5.1.2
1.2.1.70		5.1.1.3				1.2.1.41			1.2.1.70
6.3.1.8		1.2.1.41				3.5.1.2			6.3.1.8
2.7.1.30		3.5.1.2				1.2.1.70			2.7.1.30
1.1.1.26		1.2.1.70				6.3.1.8			1.1.1.26
6.3.4.1		6.3.1.8				2.7.1.30			6.3.4.1
3.5.4.16		2.7.1.30				1.1.1.26			3.5.4.16
3.5.4.25		1.1.1.26				6.3.4.1			3.5.4.25
2.7.4.8		6.3.4.1				3.5.4.16			2.7.4.8
4.3.1.3		3.5.4.16				3.5.4.25			4.3.1.3
1.1.1.23		3.5.4.25				2.7.4.8			1.1.1.23
2.6.1.9		2.7.4.8				4.3.1.3			2.6.1.9
2.1.1.10		4.3.1.3				1.1.1.23			2.1.1.10
1.1.1.3		1.1.1.23				2.6.1.9			1.1.1.3
2.7.1.39		2.6.1.9				2.1.1.10			2.7.1.39
2.3.1.31		2.1.1.10				1.1.1.3			2.3.1.31
2.3.1.46		1.1.1.3				2.7.1.39			2.3.1.46
2.7.1.50		2.7.1.39				2.3.1.31			2.7.1.50
4.1.3.4		2.3.1.31				2.3.1.46			4.1.3.4
1.1.1.81		2.3.1.46				2.7.1.50			1.1.1.81
2.4.2.8		2.7.1.50				4.1.3.4			2.4.2.8
4.2.1.19		4.1.3.4				1.1.1.81			4.2.1.19
3.5.2.7		1.1.1.81				2.4.2.8			3.5.2.7
3.5.4.10		2.4.2.8				4.2.1.19			3.5.4.10
5.4.4.2		4.2.1.19				3.5.2.7			5.4.4.2
4.1.3.1		3.5.2.7				3.5.4.10			4.1.3.1
5.3.3.2		3.5.4.10				5.4.4.2			5.3.3.2
1.1.1.86		5.4.4.2				4.1.3.1			1.1.1.86
3.7.1.3		4.1.3.1				5.3.3.2			3.7.1.3
1.4.3.16		5.3.3.2				1.1.1.86			1.4.3.16
1.4.1.9		1.1.1.86				3.7.1.3			1.4.1.9
2.8.1.8		3.7.1.3				1.4.3.16			2.8.1.8
1.1.1.27		1.4.3.16				1.4.1.9			1.1.1.27
2.6.1.83		1.4.1.9				2.8.1.8			2.6.1.83
6.6.1.1		2.8.1.8				1.1.1.27			6.6.1.1
1.1.1.37		1.1.1.27				2.6.1.83			1.1.1.37
2.3.3.9		2.6.1.83				6.6.1.1			2.3.3.9
5.2.1.4		6.6.1.1				1.1.1.37			5.2.1.4
2.5.1.6		1.1.1.37				2.3.3.9			5.3.1.8
2.1.1.13		2.3.3.9				5.2.1.4			2.5.1.6
3.5.1.47		5.2.1.4				5.3.1.8			2.1.1.13
1.2.1.38		5.3.1.8				2.5.1.6			3.5.1.47
1.6.99.3		2.5.1.6				2.1.1.13			1.2.1.38
2.4.2.11		2.1.1.13				3.5.1.47			1.6.99.3
2.5.1.49		3.5.1.47				1.2.1.38			2.4.2.11
2.6.1.13		1.2.1.38				1.6.99.3			2.5.1.49
2.1.3.3		1.6.99.3				2.4.2.11			2.6.1.13
2.4.2.10		2.4.2.11				2.5.1.49			2.1.3.3
4.2.1.113		2.5.1.49				2.6.1.13			2.4.2.10
4.1.1.2		2.6.1.13				2.1.3.3			4.2.1.113
1.2.4.2		2.1.3.3				2.4.2.10			4.1.1.2
2.7.7.3		2.4.2.10				4.2.1.113			1.2.4.2
2.7.1.33		4.2.1.113				1.2.4.2			2.7.7.3
1.11.1.7		1.2.4.2				2.7.7.3			2.7.1.33
1.11.1.15		2.7.7.3				2.7.1.33			1.11.1.7
2.3.1.8		2.7.1.33				1.11.1.7			1.11.1.15
2.3.1.19		1.11.1.7				1.11.1.15			2.3.1.8
4.1.1.65		1.11.1.15				2.3.1.8			2.3.1.19
5.4.2.2		2.3.1.8				2.3.1.19			4.1.1.65
5.4.2.10		2.3.1.19				4.1.1.65			5.4.2.2
2.7.2.3		4.1.1.65				5.4.2.2			5.4.2.10
5.4.2.1		5.4.2.2				5.4.2.10			2.7.2.3
3.1.4.3		5.4.2.10				2.7.2.3			5.4.2.1
3.1.4.4		2.7.2.3				5.4.2.1			3.1.4.3
5.4.2.8		5.4.2.1				3.1.4.3			3.1.4.4
2.7.4.7		3.1.4.3				3.1.4.4			2.7.4.7
2.7.8.13		3.1.4.4				5.4.2.8			2.7.8.13
3.11.1.1		2.7.4.7				2.7.4.7			3.11.1.1
4.1.1.36		2.7.8.13				2.7.8.13			4.1.1.36
4.2.1.11		3.11.1.1				3.11.1.1			4.2.1.11
4.1.1.21		4.1.1.36				4.1.1.36			4.1.1.21
2.1.2.3		4.2.1.11				4.2.1.11			2.1.2.3
6.3.2.6		4.1.1.21				4.1.1.21			6.3.2.6
3.5.4.19		2.1.2.3				2.1.2.3			3.5.4.19
6.3.3.1		6.3.2.6				6.3.2.6			6.3.3.1
6.3.5.3		3.5.4.19				3.5.4.19			6.3.5.3
2.1.2.2		6.3.3.1				6.3.3.1			2.1.2.2
2.7.1.19		6.3.5.3				6.3.5.3			2.7.1.19
2.4.1.1		2.1.2.2				2.1.2.2			2.4.1.1
3.1.3.3		2.7.1.19				2.7.1.19			3.1.3.3
2.6.1.52		2.4.1.1				2.4.1.1			2.6.1.52
4.2.1.51		3.1.3.3				3.1.3.3			4.2.1.51
1.3.1.12		2.6.1.52				2.6.1.52			1.3.1.12
1.5.99.8		4.2.1.51				4.2.1.51			1.5.99.8
5.1.1.4		1.3.1.12				1.3.1.12			5.1.1.4
1.3.3.4		1.5.99.8				1.5.99.8			1.3.3.4
1.4.3.5		5.1.1.4				5.1.1.4			1.4.3.5
2.4.2.2		1.3.3.4				1.3.3.4			2.4.2.2
1.5.1.2		1.4.3.5				1.4.3.5			1.5.1.2
6.4.1.1		2.4.2.2				2.4.2.2			6.4.1.1
4.1.1.1		1.5.1.2				1.5.1.2			4.1.1.1
1.2.4.1		6.4.1.1				6.4.1.1			1.2.4.1
2.7.1.40		4.1.1.1				4.1.1.1			2.7.1.40
2.5.1.9		1.2.4.1				1.2.4.1			2.5.1.9
1.17.4.1		2.7.1.40				2.7.1.40			1.17.4.1
1.17.4.2		2.5.1.9				2.5.1.9			1.17.4.2
2.7.1.16		1.17.4.1				1.17.4.2			2.7.1.16
5.1.3.1		1.17.4.2				2.7.1.16			5.1.3.1
1.5.3.1		2.7.1.16				5.1.3.1			1.5.3.1
2.3.1.30		5.1.3.1				1.5.3.1			2.3.1.30
3.4.16.4		1.5.3.1				2.3.1.30			1.1.1.25
1.1.1.25		2.3.1.30				1.1.1.25			2.7.1.71
2.7.1.71		3.4.16.4				2.7.1.71			5.3.1.23
5.3.1.23		1.1.1.25				5.3.1.23			2.5.1.16
2.5.1.16		2.7.1.71				2.5.1.16			3.1.4.12
3.1.4.12		5.3.1.23				3.1.4.12			1.3.99.1
1.3.99.1		2.5.1.16				1.3.99.1			2.7.7.4
2.7.7.4		3.1.4.12				2.7.7.4			1.8.99.1
1.8.99.1		1.3.99.1				1.8.99.1			4.2.3.1
4.2.3.1		2.7.7.4				4.2.3.1			2.7.1.21
2.7.1.21		1.8.99.1				2.7.1.21			2.1.1.45
2.1.1.45		4.2.3.1				2.1.1.45			2.2.1.1
2.2.1.1		2.7.1.21				2.2.1.1			3.1.1.3
3.1.1.3		2.1.1.45				3.1.1.3			5.3.1.1
5.3.1.1		2.2.1.1				5.3.1.1			2.5.1.75
2.5.1.75		3.1.1.3				2.5.1.75			4.2.1.20
4.2.1.20		5.3.1.1				4.2.1.20			5.1.3.2
5.1.3.2		2.5.1.75				5.1.3.2			1.1.1.22
1.1.1.22		4.2.1.20				1.1.1.22			2.5.1.7
2.5.1.7		5.1.3.2				2.5.1.7			2.7.7.23
2.7.7.23		1.1.1.22				2.7.7.23			2.7.4.22
2.7.4.22		2.5.1.7				2.7.4.22			2.4.1.227
2.4.1.227		2.7.7.23				2.4.1.227			2.4.2.9
2.4.2.9		2.7.4.22				2.4.2.9			2.7.1.48
2.7.1.48		2.4.1.227				2.7.1.48			4.2.1.49
4.2.1.49		2.4.2.9				4.2.1.49			4.1.1.37
4.1.1.37		2.7.1.48				4.1.1.37			2.1.1.107
2.1.1.107		4.2.1.49				2.1.1.107			4.2.1.75
4.2.1.75		4.1.1.37				4.2.1.75			2.4.2.22
2.4.2.22		2.1.1.107				2.4.2.22			5.3.1.5
5.3.1.5		4.2.1.75				5.3.1.5			4.3.1.2
3.1.3.15		2.4.2.22				4.1.1.15			1.1.1.90
2.5.1.64		5.3.1.5				5.1.99.1			3.2.1.4
2.5.1.78		3.5.4.3				2.7.1.144			5.4.99.5
6.3.4.14		3.1.3.27				3.5.1.5
2.5.1.17		4.1.1.44				2.7.1.17			4.4.1.16
5.1.3.13		3.1.3.15				3.1.3.15			5.1.3.7
4.2.1.46		2.5.1.64				2.5.1.64			3.1.3.15
2.4.1.18		1.13.11.6				1.13.11.6			2.5.1.64
5.3.2.5		2.5.1.78				2.5.1.78			2.5.1.78
4.6.1.12		6.3.4.14				6.3.4.14			6.3.4.14
4.1.2.13		2.5.1.17				2.5.1.17			2.5.1.17
1.13.11.5		5.1.3.13				5.1.3.13			5.1.3.13
4.1.1.74		4.2.1.46				4.2.1.46			4.2.1.46
3.2.1.10		2.4.1.18				2.4.1.18			2.4.1.18
1.13.11.11		5.3.2.5				5.3.2.5			5.3.2.5
2.7.7.24		4.6.1.12				4.6.1.12			4.6.1.12
4.1.1.44		4.1.2.13				4.1.2.13			4.1.2.13
3.1.3.27		1.13.11.5				1.13.11.5			1.13.11.5
5.4.99.5		4.1.1.74				4.1.1.74			4.1.1.74
		3.2.1.10				3.2.1.10			3.2.1.10
		1.13.11.11				1.13.11.11			1.13.11.11
		2.7.7.24				2.7.7.24			2.7.7.24
		5.4.99.5				4.1.1.44			4.1.1.44
						3.1.3.27			3.1.3.27
						5.4.99.5
