# Supplementary material for: Divergence of protein-coding capacity and regulation in the Bacillus cereus sensu lato group
Source: BMC Bioinformatics. 2014 Oct 21;15(Suppl 11):S8. doi: 10.1186/1471-2105-15-S11-S8 (PMC4251056; doi:10.1186/1471-2105-15-S11-S8)
Supplement: Additional File 8 — Table S8.xls; Analysis of conserved/hypothetical proteins. List of conserved/hypothetical proteins genome id # with known hits in pfam, signal p, and TmHmm databases. [file 1471-2105-15-S11-S8-S8.xlsx]

## Sheet: Sheet1
Table S8. Analysis of conserved/hypothetical proteins using Pfam, Signalp, and TmHmm databases
Organism ID	Clade	Protein family membership	Organism IDs with hits in Signalp/TmHmm
bac1_1392	C	Leucine Rich Repeat 8, LRR4	None
bac1_4233	C	NAD_binding_11	None
bac1_3790	C	DUF1492	None
bac1_4994	C	HAD_2	None
bac1_3588	C	DUF11	None
bac1_3705	C	DUF11	1 Tmhs
bac1_3449	C	GFO_IDH_MocA_C	None
bac1_1168	C	PDDEXK_2	None
bac1_5268	C	DUF418	6 Tmhs
bac2_2528	D	Helix-Turn-Helix 28 (DNA binding)	None
bac7_3350	A	Glyco_tranf_2_4	1 Tmh
bac7_5555	A	GAF_3
bac7_5556	A	TPR_11
bac7_5557	A	ThuA, DUF2334
bac9_2150	B	TPP_enzyme_C
bac9_4251	B	Glycosyl hydrolase family 13
	*DUF denotes domain of unknown function
	*protein family membership was obtained using the pfam database
	*signalp/TmHmm presence or absences were extracted from the respective databases
Organism ID	Clade	Predicted Signal peptide
bac1_481	C	Yes
bac1_856	C	Yes
bac1_1741	C	Yes
bac1_3519	C	Yes
bac1_4105	C	Yes
	*signalp/TmHmm presence or absences were extracted from the respective databases
	*no signalp hits were found for clades 2, 3, or 4 organisms
Organism ID	Clade	# Predicted Transmembrane domains (Tmhs)
Bac1_380	C	1
Bac1_481	C	1
Bac1_533	C	1
Bac1_826	C	1
Bac1_836	C	1
bac1_856	C	1
Bac1_1737	C	1
Bac1_2119	C	5
Bac1_2219	C	1
Bac1_2517	C	1
Bac1_3469	C	2
Bac1_3705	C	1
Bac1_3718	C	1
Bac1_3722	C	2
Bac1_3777	C	2
Bac1_3784	C	3
Bac1_4062	C	1
Bac1_4105	C	1
Bac1_4832	C	1
Bac1_5206	C	2
Bac1_5267	C	2
Bac1_5268	C	6
Bac1_5313	C	4
Bac1_5315	C	1
Bac1_5369	C	1
Bac2_5430	D	1
Bac7_1477	A	1
Bac7_1562	A	1
Bac7_5555	A	3
Bac7_5556	A	2
Bac9_1045	B	1
Bac9_4251	B	1
